# Supplementary material for: Development of a high-productivity, halophilic, thermotolerant microalga Picochlorum renovo
Source: Commun Biol. 2019 Oct 23;2:388. doi: 10.1038/s42003-019-0620-2 (PMC6811619; doi:10.1038/s42003-019-0620-2)
Supplement: Supplementary file 3 — Supplementary Data File 1 [file 42003_2019_620_MOESM3_ESM.xlsx]

## Sheet: Sheet1
contigID	logFC (+ = more transcripts at 35 g/L)	logCPM	F	PValue	FDR	Annotation
NNA_Picochlorum_renovo_P_Contig23F_mRNA.NNA_008791	6.29807	-0.779423	72.0006	2.61483e-05	0.000695579	Protein of unknown function
NNA_Picochlorum_renovo_P_Contig10F_mRNA.NNA_004789	4.5538	-0.806244	32.4749	0.000431905	0.00323871	Protein of unknown function
NNA_Picochlorum_renovo_P_Contig17F_mRNA.NNA_007871	4.11592	-0.702738	56.5802	6.2926e-05	0.00107535	Protein of unknown function
NNA_Picochlorum_renovo_P_Contig10F_mRNA.NNA_004340	4.00247	0.736783	149.372	1.64873e-06	0.000177682	Similar to LIM15: Meiotic recombination protein DMC1 homolog (Lilium longiflorum)
NNA_Picochlorum_renovo_P_Contig04F_mRNA.NNA_002980	3.92225	-0.210937	89.2922	1.17398e-05	0.000440697	Protein of unknown function
NNA_Picochlorum_renovo_P_Contig19F_mRNA.NNA_008130	3.81407	7.16855	114.719	4.54714e-06	0.000288977	Protein of unknown function
NNA_Picochlorum_renovo_P_Contig15F_mRNA.NNA_007367	3.7644	2.71187	11.8313	0.00863842	0.0262336	Protein of unknown function
NNA_Picochlorum_renovo_P_Contig02F_mRNA.NNA_001815	3.25486	0.687901	73.6221	2.40853e-05	0.000663811	Protein of unknown function
NNA_Picochlorum_renovo_P_Contig13F_mRNA.NNA_006311	3.23653	5.68884	133.097	2.57313e-06	0.000216298	Similar to KDELC2: KDEL motif-containing protein 2 (Homo sapiens)
NNA_Picochlorum_renovo_P_Contig00F_mRNA.NNA_000485	3.13957	5.1727	345.611	6.1105e-08	3.2103e-05	Protein of unknown function
NNA_Picochlorum_renovo_P_Contig00F_mRNA.NNA_000661	3.11089	0.126097	47.5558	0.000116835	0.00149485	Protein of unknown function
NNA_Picochlorum_renovo_P_Contig13F_mRNA.NNA_006414	3.07062	-0.501779	35.9908	0.000305968	0.00258254	Protein of unknown function
NNA_Picochlorum_renovo_P_Contig10F_mRNA.NNA_004790	3.05724	-0.456138	21.4577	0.00162077	0.00776748	Protein of unknown function
NNA_Picochlorum_renovo_P_Contig04F_mRNA.NNA_002747	3.03943	-0.392752	56.0991	6.48883e-05	0.00107849	Protein of unknown function
NNA_Picochlorum_renovo_P_Contig02F_mRNA.NNA_001813	2.96576	4.20528	499.71	1.40478e-08	1.2796e-05	Protein of unknown function
NNA_Picochlorum_renovo_P_Contig02F_mRNA.NNA_001816	2.90831	2.16712	60.3037	4.99909e-05	0.000966031	Protein of unknown function
NNA_Picochlorum_renovo_P_Contig11F_mRNA.NNA_005256	2.77868	-0.531251	32.3396	0.000437939	0.00327228	Protein of unknown function
NNA_Picochlorum_renovo_P_Contig00F_mRNA.NNA_000484	2.56853	3.2094	99.4588	7.82065e-06	0.000359237	Similar to AAP3: Amino acid permease 3 (Arabidopsis thaliana)
NNA_Picochlorum_renovo_P_Contig00F_mRNA.NNA_000089	2.5658	4.28271	124.045	3.37233e-06	0.000267432	Similar to PDC1: Pyruvate decarboxylase (Candida glabrata (strain ATCC 2001 / CBS 138 / JCM 3761 / NBRC 0622 / NRRL Y-65))
NNA_Picochlorum_renovo_P_Contig19F_mRNA.NNA_008193	2.51968	-0.579126	35.1362	0.000331825	0.0027427	Protein of unknown function
NNA_Picochlorum_renovo_P_Contig10F_mRNA.NNA_004382	2.43179	8.63649	106.046	6.13347e-06	0.000324278	Similar to Prodh: Proline dehydrogenase 1, mitochondrial (Mus musculus)
NNA_Picochlorum_renovo_P_Contig00F_mRNA.NNA_001045	2.39629	8.11282	494.966	1.4594e-08	1.2796e-05	Similar to pdh: Phenylalanine dehydrogenase (Sporosarcina ureae)
NNA_Picochlorum_renovo_P_Contig02F_mRNA.NNA_001814	2.3675	1.19491	73.622	2.40854e-05	0.000663811	Similar to pepD: Cytosol non-specific dipeptidase (Haemophilus influenzae (strain ATCC 51907 / DSM 11121 / KW20 / Rd))
NNA_Picochlorum_renovo_P_Contig09F_mRNA.NNA_003831	2.3627	0.771713	67.8497	3.25278e-05	0.000759524	Protein of unknown function
NNA_Picochlorum_renovo_P_Contig12F_mRNA.NNA_005669	2.29969	-0.309706	13.2782	0.00639387	0.0209949	Protein of unknown function
NNA_Picochlorum_renovo_P_Contig11F_mRNA.NNA_005175	2.28045	1.7518	16.0106	0.00382922	0.0144732	Similar to fmdA: Formamidase (Methylophilus methylotrophus)
NNA_Picochlorum_renovo_P_Contig00F_mRNA.NNA_000596	2.16513	-0.445756	25.3127	0.000969851	0.00544593	Protein of unknown function
NNA_Picochlorum_renovo_P_Contig03F_mRNA.NNA_002534	2.15948	3.4808	219.135	3.69899e-07	8.40371e-05	Protein of unknown function
NNA_Picochlorum_renovo_P_Contig11F_mRNA.NNA_005057	2.04505	5.37382	19.1102	0.0022958	0.00998886	Protein of unknown function
NNA_Picochlorum_renovo_P_Contig00F_mRNA.NNA_000457	2.0414	2.83685	70.3918	2.84175e-05	0.00072375	Protein of unknown function
NNA_Picochlorum_renovo_P_Contig04F_mRNA.NNA_003209	2.01219	2.31687	112.708	4.86436e-06	0.000297258	Similar to SRK2C: Serine/threonine-protein kinase SRK2C (Arabidopsis thaliana)
NNA_Picochlorum_renovo_P_Contig14F_mRNA.NNA_007020	2.01206	-0.0595066	41.3297	0.000190658	0.00195403	Similar to Kif14: Kinesin-like protein KIF14 (Mus musculus)
NNA_Picochlorum_renovo_P_Contig10F_mRNA.NNA_004381	1.89559	8.00814	92.1567	1.04265e-05	0.000411481	Similar to PRODH: Proline dehydrogenase 1, mitochondrial (Bos taurus)
NNA_Picochlorum_renovo_P_Contig12F_mRNA.NNA_006045	1.82875	0.028276	21.9347	0.00151541	0.00741962	Protein of unknown function
NNA_Picochlorum_renovo_P_Contig02F_mRNA.NNA_001079	1.77945	7.40413	728.638	3.09738e-09	5.18241e-06	Similar to betA: Oxygen-dependent choline dehydrogenase (Chromohalobacter salexigens (strain DSM 3043 / ATCC BAA-138 / NCIMB 13768))
NNA_Picochlorum_renovo_P_Contig09F_mRNA.NNA_004014	1.7572	7.9936	106.045	6.13374e-06	0.000324278	Protein of unknown function
NNA_Picochlorum_renovo_P_Contig04F_mRNA.NNA_002680	1.75118	0.965706	40.5534	0.000203551	0.00204183	Protein of unknown function
NNA_Picochlorum_renovo_P_Contig10F_mRNA.NNA_004881	1.71799	10.4489	213.692	4.08283e-07	8.80006e-05	Protein of unknown function
NNA_Picochlorum_renovo_P_Contig00F_mRNA.NNA_000226	1.71308	6.55209	687.526	3.91105e-09	5.18241e-06	Similar to PROC1: Pyrroline-5-carboxylate reductase (Arabidopsis thaliana)
NNA_Picochlorum_renovo_P_Contig21F_mRNA.NNA_008508	1.70937	2.56955	57.4615	5.95191e-05	0.00104669	Protein of unknown function
NNA_Picochlorum_renovo_P_Contig12F_mRNA.NNA_005762	1.70192	-0.172186	27.6526	0.000731164	0.0045975	Similar to large1: LARGE xylosyl- and glucuronyltransferase 1 (Danio rerio)
NNA_Picochlorum_renovo_P_Contig11F_mRNA.NNA_005388	1.67556	4.12132	13.1178	0.00660345	0.0215066	Protein of unknown function
NNA_Picochlorum_renovo_P_Contig18F_mRNA.NNA_008056	1.67149	0.359986	30.93	0.000507504	0.00364622	Protein of unknown function
NNA_Picochlorum_renovo_P_Contig00F_mRNA.NNA_000500	1.66766	10.291	122.271	3.56363e-06	0.000270924	Protein of unknown function
NNA_Picochlorum_renovo_P_Contig13F_mRNA.NNA_006519	1.66162	0.0881174	12.9015	0.00689987	0.0222479	Protein of unknown function
NNA_Picochlorum_renovo_P_Contig10F_mRNA.NNA_004810	1.61533	0.869845	38.7362	0.000238259	0.00221385	Similar to STY8: Serine/threonine-protein kinase STY8 (Arabidopsis thaliana)
NNA_Picochlorum_renovo_P_Contig07F_mRNA.NNA_003449	1.57264	-0.703592	20.6961	0.00180865	0.00839973	Similar to UAM1: UDP-arabinopyranose mutase 1 (Oryza sativa subsp. japonica)
NNA_Picochlorum_renovo_P_Contig00F_mRNA.NNA_000128	1.56423	0.0959524	38.4497	0.000244385	0.002255	Protein of unknown function
NNA_Picochlorum_renovo_P_Contig10F_mRNA.NNA_004423	1.56409	3.13831	116.278	4.31883e-06	0.000287011	Protein of unknown function
NNA_Picochlorum_renovo_P_Contig10F_mRNA.NNA_004328	1.51489	5.26894	48.5968	0.000108241	0.00143288	Protein of unknown function
NNA_Picochlorum_renovo_P_Contig10F_mRNA.NNA_004598	1.51425	3.46157	17.6914	0.00287825	0.0118369	Similar to blaSE: Glutamyl endopeptidase (Bacillus licheniformis (strain ATCC 14580 / DSM 13 / JCM 2505 / NBRC 12200 / NCIMB 9375 / NRRL NRS-1264 / Gibson 46))
NNA_Picochlorum_renovo_P_Contig03F_mRNA.NNA_001967	1.47906	4.93888	156.997	1.35957e-06	0.000165631	Similar to PRO2: Delta-1-pyrroline-5-carboxylate synthase (Solanum lycopersicum)
NNA_Picochlorum_renovo_P_Contig11F_mRNA.NNA_005562	1.47536	5.11969	134.898	2.44341e-06	0.000212944	Protein of unknown function
NNA_Picochlorum_renovo_P_Contig11F_mRNA.NNA_005229	1.47329	-0.210825	11.679	0.00892851	0.0268815	Protein of unknown function
NNA_Picochlorum_renovo_P_Contig16F_mRNA.NNA_007778	1.47266	8.33957	43.0337	0.000165747	0.0017826	Similar to tyrP-A: Tyrosine-specific transport protein 1 (Haemophilus influenzae (strain ATCC 51907 / DSM 11121 / KW20 / Rd))
NNA_Picochlorum_renovo_P_Contig10F_mRNA.NNA_004935	1.46053	5.25174	9.10041	0.0163707	0.0421008	Protein of unknown function
NNA_Picochlorum_renovo_P_Contig13F_mRNA.NNA_006757	1.45856	3.50206	16.2505	0.00367167	0.0140227	Protein of unknown function
NNA_Picochlorum_renovo_P_Contig03F_mRNA.NNA_002556	1.39274	7.44616	97.9306	8.292e-06	0.000370243	Similar to Extracellular serine proteinase (Thermus sp. (strain Rt41A))
NNA_Picochlorum_renovo_P_Contig16F_mRNA.NNA_007611	1.37588	5.22469	25.0289	0.00100504	0.00558181	Protein of unknown function
NNA_Picochlorum_renovo_P_Contig09F_mRNA.NNA_004053	1.35988	3.5002	152.137	1.53577e-06	0.000169864	Similar to MTERF9: Transcription termination factor MTERF9, chloroplastic (Arabidopsis thaliana)
NNA_Picochlorum_renovo_P_Contig03F_mRNA.NNA_002453	1.35856	7.31242	152.302	1.52932e-06	0.000169864	Similar to Abhd11: Protein ABHD11 (Mus musculus)
NNA_Picochlorum_renovo_P_Contig12F_mRNA.NNA_005803	1.35552	-0.2396	21.7685	0.00155112	0.00752694	Protein of unknown function
NNA_Picochlorum_renovo_P_Contig02F_mRNA.NNA_001493	1.34358	2.98096	92.755	1.01757e-05	0.00040732	Protein of unknown function
NNA_Picochlorum_renovo_P_Contig00F_mRNA.NNA_000931	1.33512	7.81527	54.3915	7.24997e-05	0.0011343	Protein of unknown function
NNA_Picochlorum_renovo_P_Contig00F_mRNA.NNA_001017	1.33254	5.03099	64.73	3.86394e-05	0.000833164	Similar to SS3: Soluble starch synthase 3, chloroplastic/amyloplastic (Solanum tuberosum)
NNA_Picochlorum_renovo_P_Contig02F_mRNA.NNA_001817	1.32726	8.85142	166.449	1.08349e-06	0.000144569	Similar to proB: Glutamate 5-kinase (Synechococcus elongatus (strain PCC 7942))
NNA_Picochlorum_renovo_P_Contig14F_mRNA.NNA_007170	1.32348	5.38119	64.0748	4.01002e-05	0.00084694	Protein of unknown function
NNA_Picochlorum_renovo_P_Contig14F_mRNA.NNA_006957	1.32114	6.3038	40.6548	0.000201806	0.00202917	Protein of unknown function
NNA_Picochlorum_renovo_P_Contig14F_mRNA.NNA_007166	1.31737	7.76912	200.432	5.24816e-07	0.000100264	Similar to SEC: Probable UDP-N-acetylglucosamine--peptide N-acetylglucosaminyltransferase SEC (Arabidopsis thaliana)
NNA_Picochlorum_renovo_P_Contig14F_mRNA.NNA_006825	1.31006	-0.283867	10.5635	0.0114743	0.0323126	Protein of unknown function
NNA_Picochlorum_renovo_P_Contig12F_mRNA.NNA_006017	1.28798	2.35822	15.3552	0.00430495	0.0158369	Similar to MME: Neprilysin (Pongo abelii)
NNA_Picochlorum_renovo_P_Contig10F_mRNA.NNA_004716	1.27849	0.475813	23.1872	0.00127683	0.00654724	Protein of unknown function
NNA_Picochlorum_renovo_P_Contig04F_mRNA.NNA_002873	1.27419	0.29122	17.4832	0.00297862	0.0121053	Similar to csn: Chitosanase (Bacillus subtilis (strain 168))
NNA_Picochlorum_renovo_P_Contig15F_mRNA.NNA_007379	1.26803	0.0911068	10.0489	0.0129545	0.0353248	Protein of unknown function
NNA_Picochlorum_renovo_P_Contig04F_mRNA.NNA_003356	1.24008	8.1869	79.6275	1.80105e-05	0.000562812	Protein of unknown function
NNA_Picochlorum_renovo_P_Contig19F_mRNA.NNA_008354	1.22941	5.90893	68.273	3.17943e-05	0.000754097	Similar to Histone H3 (Urechis caupo)
NNA_Picochlorum_renovo_P_Contig02F_mRNA.NNA_001638	1.22555	1.70213	36.1575	0.00030122	0.00256801	Protein of unknown function
NNA_Picochlorum_renovo_P_Contig09F_mRNA.NNA_003856	1.21725	1.42166	10.0054	0.0130905	0.0355866	Protein of unknown function
NNA_Picochlorum_renovo_P_Contig10F_mRNA.NNA_004556	1.21297	1.89412	24.1241	0.00112845	0.00602434	Protein of unknown function
NNA_Picochlorum_renovo_P_Contig09F_mRNA.NNA_003530	1.20468	6.49042	100.781	7.43956e-06	0.000356787	Protein of unknown function
NNA_Picochlorum_renovo_P_Contig03F_mRNA.NNA_002446	1.19947	2.23093	10.1725	0.0125781	0.0344851	Protein of unknown function
NNA_Picochlorum_renovo_P_Contig03F_mRNA.NNA_002457	1.19892	1.47984	35.5853	0.000317911	0.00265505	Protein of unknown function
NNA_Picochlorum_renovo_P_Contig09F_mRNA.NNA_003847	1.19854	6.33155	38.0942	0.000252264	0.00229992	Protein of unknown function
NNA_Picochlorum_renovo_P_Contig13F_mRNA.NNA_006687	1.19802	2.25632	56.4072	6.36229e-05	0.00107535	Protein of unknown function
NNA_Picochlorum_renovo_P_Contig19F_mRNA.NNA_008111	1.1963	4.19958	14.278	0.00525937	0.0182291	Protein of unknown function
NNA_Picochlorum_renovo_P_Contig09F_mRNA.NNA_003659	1.19504	0.973668	20.3383	0.00190633	0.00869955	Protein of unknown function
NNA_Picochlorum_renovo_P_Contig05F_mRNA.NNA_003395	1.18381	5.69073	114.532	4.57551e-06	0.000288977	Similar to BOR2: Probable boron transporter 2 (Arabidopsis thaliana)
NNA_Picochlorum_renovo_P_Contig12F_mRNA.NNA_006054	1.18046	1.64922	21.7215	0.00156142	0.00756499	Protein of unknown function
NNA_Picochlorum_renovo_P_Contig21F_mRNA.NNA_008562	1.17376	0.0303536	13.1451	0.00656709	0.0214131	Similar to sll1483: Uncharacterized protein sll1483 (Synechocystis sp. (strain PCC 6803 / Kazusa))
NNA_Picochlorum_renovo_P_Contig11F_mRNA.NNA_005342	1.17275	5.15469	16.7853	0.0033486	0.0130679	Similar to MJ0749: Uncharacterized protein MJ0749 (Methanocaldococcus jannaschii (strain ATCC 43067 / DSM 2661 / JAL-1 / JCM 10045 / NBRC 100440))
NNA_Picochlorum_renovo_P_Contig03F_mRNA.NNA_002443	1.17154	5.47316	185.959	7.03517e-07	0.000120689	NA
NNA_Picochlorum_renovo_P_Contig10F_mRNA.NNA_004704	1.17118	2.8159	47.9001	0.000113901	0.00146624	Protein of unknown function
NNA_Picochlorum_renovo_P_Contig12F_mRNA.NNA_006062	1.17113	5.31427	72.4712	2.55277e-05	0.000687774	Protein of unknown function
NNA_Picochlorum_renovo_P_Contig10F_mRNA.NNA_004302	1.16906	-0.173962	11.8756	0.00855622	0.0260862	Protein of unknown function
NNA_Picochlorum_renovo_P_Contig09F_mRNA.NNA_003604	1.16015	3.04977	25.959	0.000895252	0.00519357	Protein of unknown function
NNA_Picochlorum_renovo_P_Contig13F_mRNA.NNA_006783	1.156	0.377966	10.7555	0.0109768	0.0313634	Protein of unknown function
NNA_Picochlorum_renovo_P_Contig11F_mRNA.NNA_005063	1.15484	1.12106	16.0676	0.00379103	0.0143741	Similar to PAO4: Probable polyamine oxidase 4 (Arabidopsis thaliana)
NNA_Picochlorum_renovo_P_Contig09F_mRNA.NNA_004110	1.1485	3.55431	26.307	0.000858055	0.00506517	Similar to BASS4: Probable sodium/metabolite cotransporter BASS4, chloroplastic (Arabidopsis thaliana)
NNA_Picochlorum_renovo_P_Contig13F_mRNA.NNA_006560	1.14664	3.09356	72.6853	2.52514e-05	0.000682518	Protein of unknown function
NNA_Picochlorum_renovo_P_Contig23F_mRNA.NNA_008809	1.14522	4.54431	12.3463	0.00774068	0.0242159	Protein of unknown function
NNA_Picochlorum_renovo_P_Contig02F_mRNA.NNA_001871	1.13804	7.42199	376.624	4.34158e-08	2.60681e-05	Similar to AAE13: Malonate--CoA ligase (Arabidopsis thaliana)
NNA_Picochlorum_renovo_P_Contig10F_mRNA.NNA_004316	1.13606	5.82389	237.927	2.67659e-07	6.81801e-05	Similar to tmem53-b: Transmembrane protein 53-B (Xenopus laevis)
NNA_Picochlorum_renovo_P_Contig12F_mRNA.NNA_006061	1.12833	2.04553	24.5003	0.00107497	0.00582229	Protein of unknown function
NNA_Picochlorum_renovo_P_Contig19F_mRNA.NNA_008114	1.12671	1.73863	21.688	0.0015688	0.00759639	Protein of unknown function
NNA_Picochlorum_renovo_P_Contig00F_mRNA.NNA_000488	1.12203	3.62293	73.4787	2.42594e-05	0.000666419	Similar to CFDP1: Craniofacial development protein 1 (Gallus gallus)
NNA_Picochlorum_renovo_P_Contig09F_mRNA.NNA_003657	1.11535	0.476536	14.129	0.00541141	0.0186199	Protein of unknown function
NNA_Picochlorum_renovo_P_Contig10F_mRNA.NNA_004329	1.11429	4.68247	27.6451	0.000731804	0.00459757	Protein of unknown function
NNA_Picochlorum_renovo_P_Contig21F_mRNA.NNA_008495	1.11249	1.24194	37.6145	0.000263406	0.00237465	Protein of unknown function
NNA_Picochlorum_renovo_P_Contig04F_mRNA.NNA_002634	1.10935	0.721701	20.5353	0.00185175	0.00851058	Protein of unknown function
NNA_Picochlorum_renovo_P_Contig19F_mRNA.NNA_008200	1.10721	5.26384	118.93	3.96214e-06	0.000273669	Similar to KAB1: Probable voltage-gated potassium channel subunit beta (Arabidopsis thaliana)
NNA_Picochlorum_renovo_P_Contig14F_mRNA.NNA_006985	1.10287	4.5652	40.0954	0.00021167	0.00207517	Similar to isn1: IMP-specific 5'-nucleotidase 1 (Neosartorya fumigata (strain ATCC MYA-4609 / Af293 / CBS 101355 / FGSC A1100))
NNA_Picochlorum_renovo_P_Contig03F_mRNA.NNA_002022	1.1011	4.22614	14.6653	0.00488834	0.0173162	Similar to purC: Phosphoribosylaminoimidazole-succinocarboxamide synthase (Legionella pneumophila (strain Paris))
NNA_Picochlorum_renovo_P_Contig10F_mRNA.NNA_004710	1.09905	4.20288	52.7935	8.06568e-05	0.00120558	Similar to CARS: Cysteine--tRNA ligase, cytoplasmic (Macaca fascicularis)
NNA_Picochlorum_renovo_P_Contig04F_mRNA.NNA_002675	1.09849	-0.148695	12.4217	0.00761911	0.0239336	Protein of unknown function
NNA_Picochlorum_renovo_P_Contig13F_mRNA.NNA_006572	1.09584	6.52903	13.4623	0.0061635	0.0204461	Protein of unknown function
NNA_Picochlorum_renovo_P_Contig12F_mRNA.NNA_006058	1.092	6.18468	69.5512	2.9701e-05	0.000733851	Similar to Ncapd2: Condensin complex subunit 1 (Mus musculus)
NNA_Picochlorum_renovo_P_Contig08F_mRNA.NNA_003494	1.08255	4.35448	32.5703	0.000427715	0.00321302	Similar to 28 kDa ribonucleoprotein, chloroplastic (Spinacia oleracea)
NNA_Picochlorum_renovo_P_Contig11F_mRNA.NNA_005581	1.08244	3.02614	31.8541	0.000460472	0.00338943	Protein of unknown function
NNA_Picochlorum_renovo_P_Contig04F_mRNA.NNA_002886	1.08167	1.75163	14.1142	0.0054268	0.0186499	Similar to Ankef1: Ankyrin repeat and EF-hand domain-containing protein 1 (Mus musculus)
NNA_Picochlorum_renovo_P_Contig04F_mRNA.NNA_002616	1.07982	1.49003	8.58815	0.0186901	0.0463176	Similar to BOR2: Probable boron transporter 2 (Arabidopsis thaliana)
NNA_Picochlorum_renovo_P_Contig10F_mRNA.NNA_004909	1.07922	6.04264	114.329	4.60658e-06	0.000288977	Protein of unknown function
NNA_Picochlorum_renovo_P_Contig14F_mRNA.NNA_006861	1.07507	8.9629	60.8559	4.83661e-05	0.000941124	Protein of unknown function
NNA_Picochlorum_renovo_P_Contig13F_mRNA.NNA_006338	1.07102	4.25334	40.4346	0.000205619	0.00205971	Similar to AKHSDH1: Bifunctional aspartokinase/homoserine dehydrogenase 1, chloroplastic (Arabidopsis thaliana)
NNA_Picochlorum_renovo_P_Contig11F_mRNA.NNA_005216	1.07064	7.45045	201.627	5.12743e-07	0.000100235	Similar to ALDH12A1: Delta-1-pyrroline-5-carboxylate dehydrogenase 12A1, mitochondrial (Arabidopsis thaliana)
NNA_Picochlorum_renovo_P_Contig00F_mRNA.NNA_000616	1.06721	0.092571	9.94432	0.0132843	0.0359987	Protein of unknown function
NNA_Picochlorum_renovo_P_Contig15F_mRNA.NNA_007467	1.06635	6.89851	142.731	1.96554e-06	0.000194425	Similar to VIII-1: Myosin-1 (Arabidopsis thaliana)
NNA_Picochlorum_renovo_P_Contig02F_mRNA.NNA_001649	1.06574	7.62952	108.854	5.55341e-06	0.000315335	Similar to SLC9A8: Sodium/hydrogen exchanger 8 (Homo sapiens)
NNA_Picochlorum_renovo_P_Contig00F_mRNA.NNA_000641	1.05693	5.25002	55.9997	6.53033e-05	0.00107849	Similar to Histone H3 (Urechis caupo)
NNA_Picochlorum_renovo_P_Contig12F_mRNA.NNA_005971	1.05608	3.43532	56.5151	6.31872e-05	0.00107535	Similar to dapL: LL-diaminopimelate aminotransferase (Geobacter sulfurreducens (strain ATCC 51573 / DSM 12127 / PCA))
NNA_Picochlorum_renovo_P_Contig02F_mRNA.NNA_001452	1.05575	2.64857	34.4292	0.000355306	0.00286907	Protein of unknown function
NNA_Picochlorum_renovo_P_Contig10F_mRNA.NNA_004325	1.05291	0.195797	18.0648	0.00270859	0.0113388	Protein of unknown function
NNA_Picochlorum_renovo_P_Contig14F_mRNA.NNA_006850	1.05268	5.8644	114.043	4.65076e-06	0.000289588	Similar to pif1: ATP-dependent DNA helicase PIF1 (Danio rerio)
NNA_Picochlorum_renovo_P_Contig18F_mRNA.NNA_007917	1.05052	1.65059	29.3816	0.000600582	0.00407465	Similar to Meltf: Melanotransferrin (Mus musculus)
NNA_Picochlorum_renovo_P_Contig11F_mRNA.NNA_005068	1.04815	1.80384	17.3022	0.00306946	0.0123431	Similar to ATXR2: Histone-lysine N-methyltransferase ATXR2 (Arabidopsis thaliana)
NNA_Picochlorum_renovo_P_Contig09F_mRNA.NNA_004164	1.04454	1.29666	16.6707	0.00341474	0.0132645	Protein of unknown function
NNA_Picochlorum_renovo_P_Contig21F_mRNA.NNA_008526	1.04178	10.3305	43.2109	0.000163395	0.00177776	Similar to H1A: Probable proton ATPase 1A (Leishmania donovani)
NNA_Picochlorum_renovo_P_Contig03F_mRNA.NNA_001966	1.03907	5.61102	166.654	1.0783e-06	0.000144569	Similar to P5CSA: Delta-1-pyrroline-5-carboxylate synthase A (Arabidopsis thaliana)
NNA_Picochlorum_renovo_P_Contig21F_mRNA.NNA_008453	1.03732	4.73761	58.4845	5.58483e-05	0.00101615	Similar to ABCG11: ABC transporter G family member 11 (Arabidopsis thaliana)
NNA_Picochlorum_renovo_P_Contig09F_mRNA.NNA_004094	1.03521	0.022145	15.7994	0.00397504	0.0148864	Protein of unknown function
NNA_Picochlorum_renovo_P_Contig11F_mRNA.NNA_005052	1.03457	5.83657	50.3663	9.53655e-05	0.00132503	Protein of unknown function
NNA_Picochlorum_renovo_P_Contig23F_mRNA.NNA_008728	1.0327	3.94797	34.6307	0.000348408	0.00282909	Protein of unknown function
NNA_Picochlorum_renovo_P_Contig14F_mRNA.NNA_007195	1.02915	6.42155	9.51875	0.0147396	0.0389013	Protein of unknown function
NNA_Picochlorum_renovo_P_Contig16F_mRNA.NNA_007645	1.02808	0.394221	16.7978	0.0033415	0.0130524	Protein of unknown function
NNA_Picochlorum_renovo_P_Contig09F_mRNA.NNA_003497	1.02605	0.30126	11.7719	0.00875012	0.0264628	Similar to Cytochrome b-c1 complex subunit 6 (Solanum tuberosum)
NNA_Picochlorum_renovo_P_Contig11F_mRNA.NNA_005410	1.01771	2.85151	50.8346	9.22828e-05	0.00129504	Protein of unknown function
NNA_Picochlorum_renovo_P_Contig13F_mRNA.NNA_006779	1.01596	3.48713	9.99248	0.0131312	0.0356643	Similar to RPS27AA: Ubiquitin-40S ribosomal protein S27a-1 (Arabidopsis thaliana)
NNA_Picochlorum_renovo_P_Contig19F_mRNA.NNA_008333	1.01227	-0.0842987	8.27429	0.0203174	0.0495181	Protein of unknown function
NNA_Picochlorum_renovo_P_Contig04F_mRNA.NNA_002826	1.00031	7.57002	56.4268	6.35435e-05	0.00107535	Protein of unknown function
NNA_Picochlorum_renovo_P_Contig18F_mRNA.NNA_008076	0.998204	7.27218	26.5458	0.000833637	0.00498758	Similar to At1g17710: Inorganic pyrophosphatase 2 (Arabidopsis thaliana)
NNA_Picochlorum_renovo_P_Contig00F_mRNA.NNA_000742	0.992421	5.66556	9.37697	0.0152685	0.0398345	Similar to MJ0812: Uncharacterized protein MJ0812 (Methanocaldococcus jannaschii (strain ATCC 43067 / DSM 2661 / JAL-1 / JCM 10045 / NBRC 100440))
NNA_Picochlorum_renovo_P_Contig13F_mRNA.NNA_006697	0.992291	4.04205	36.3473	0.000295928	0.00253591	Similar to PFC1: Ribosomal RNA small subunit methyltransferase, chloroplastic (Arabidopsis thaliana)
NNA_Picochlorum_renovo_P_Contig02F_mRNA.NNA_001764	0.991	7.18187	10.2174	0.0124449	0.034198	Similar to viaA: Protein ViaA (Erwinia tasmaniensis (strain DSM 17950 / CIP 109463 / Et1/99))
NNA_Picochlorum_renovo_P_Contig10F_mRNA.NNA_004352	0.98975	5.26412	13.6893	0.00589358	0.019822	Similar to DIT2-1: Dicarboxylate transporter 2.1, chloroplastic (Arabidopsis thaliana)
NNA_Picochlorum_renovo_P_Contig02F_mRNA.NNA_001492	0.988518	5.43236	87.3628	1.27418e-05	0.000459689	Protein of unknown function
NNA_Picochlorum_renovo_P_Contig10F_mRNA.NNA_004936	0.985349	4.58471	92.2812	1.03737e-05	0.000411328	Similar to Orc3: Origin recognition complex subunit 3 (Rattus norvegicus)
NNA_Picochlorum_renovo_P_Contig09F_mRNA.NNA_003937	0.983848	4.71835	99.0234	7.95148e-06	0.000361815	Similar to UBE2J2: Ubiquitin-conjugating enzyme E2 J2 (Bos taurus)
NNA_Picochlorum_renovo_P_Contig15F_mRNA.NNA_007406	0.983461	1.69721	36.1115	0.000302522	0.00257128	Protein of unknown function
NNA_Picochlorum_renovo_P_Contig09F_mRNA.NNA_003985	0.981861	6.53119	256.09	2.00292e-07	6.44115e-05	Similar to apaG: Protein ApaG (Ochrobactrum anthropi (strain ATCC 49188 / DSM 6882 / JCM 21032 / NBRC 15819 / NCTC 12168))
NNA_Picochlorum_renovo_P_Contig03F_mRNA.NNA_001982	0.980399	2.28081	38.2782	0.000248147	0.00227687	Protein of unknown function
NNA_Picochlorum_renovo_P_Contig00F_mRNA.NNA_000246	0.979037	8.19097	55.2081	6.87282e-05	0.00109836	Similar to Tmprss13: Transmembrane protease serine 13 (Mus musculus)
NNA_Picochlorum_renovo_P_Contig18F_mRNA.NNA_008061	0.977655	6.64328	24.0525	0.001139	0.00605216	Similar to pyc-1: Pyruvate carboxylase 1 (Caenorhabditis elegans)
NNA_Picochlorum_renovo_P_Contig02F_mRNA.NNA_001390	0.973008	6.01563	88.3088	1.22377e-05	0.000447261	Similar to Lta4h: Leukotriene A-4 hydrolase (Mus musculus)
NNA_Picochlorum_renovo_P_Contig03F_mRNA.NNA_002080	0.969437	3.55554	12.9866	0.00678125	0.0219581	Similar to rps16: 30S ribosomal protein S16, chloroplastic (Staurastrum punctulatum)
NNA_Picochlorum_renovo_P_Contig09F_mRNA.NNA_003592	0.969039	1.87047	25.0862	0.000997817	0.00555474	Similar to rimI: Ribosomal-protein-alanine acetyltransferase (Shigella flexneri)
NNA_Picochlorum_renovo_P_Contig13F_mRNA.NNA_006683	0.968695	5.53963	52.8279	8.04699e-05	0.00120558	Protein of unknown function
NNA_Picochlorum_renovo_P_Contig02F_mRNA.NNA_001697	0.967657	7.34957	53.0846	7.90889e-05	0.00119358	Similar to DTC: Mitochondrial dicarboxylate/tricarboxylate transporter DTC (Arabidopsis thaliana)
NNA_Picochlorum_renovo_P_Contig09F_mRNA.NNA_003560	0.96165	5.12108	62.7477	4.32764e-05	0.000891073	Similar to PEX11-3: Peroxisomal membrane protein 11-3 (Oryza sativa subsp. japonica)
NNA_Picochlorum_renovo_P_Contig02F_mRNA.NNA_001123	0.960872	0.412432	9.62378	0.0143625	0.0382182	Protein of unknown function
NNA_Picochlorum_renovo_P_Contig00F_mRNA.NNA_001028	0.956562	4.06638	9.206	0.0159384	0.0413003	Similar to RPL17: 50S ribosomal protein L17, chloroplastic (Nicotiana tabacum)
NNA_Picochlorum_renovo_P_Contig10F_mRNA.NNA_004805	0.956058	5.65733	32.6172	0.00042567	0.00321115	Similar to Pyruvate kinase, cytosolic isozyme (Glycine max)
NNA_Picochlorum_renovo_P_Contig10F_mRNA.NNA_004465	0.954132	9.29248	41.7314	0.000184386	0.00190881	Similar to ATP1A4: Sodium/potassium-transporting ATPase subunit alpha-4 (Homo sapiens)
NNA_Picochlorum_renovo_P_Contig09F_mRNA.NNA_004098	0.953177	2.51992	28.6446	0.000652357	0.00426462	Similar to MDP1: Magnesium-dependent phosphatase 1 (Homo sapiens)
NNA_Picochlorum_renovo_P_Contig04F_mRNA.NNA_003230	0.952664	9.85166	49.2211	0.000103464	0.00139378	Protein of unknown function
NNA_Picochlorum_renovo_P_Contig13F_mRNA.NNA_006767	0.952631	4.46735	11.8654	0.00857506	0.0261153	Similar to PUS1: tRNA pseudouridine synthase A, mitochondrial (Homo sapiens)
NNA_Picochlorum_renovo_P_Contig19F_mRNA.NNA_008117	0.952035	4.00877	44.3371	0.000149385	0.00171974	Similar to SEC: Probable UDP-N-acetylglucosamine--peptide N-acetylglucosaminyltransferase SEC (Arabidopsis thaliana)
NNA_Picochlorum_renovo_P_Contig04F_mRNA.NNA_003344	0.946873	5.35554	28.6924	0.000648832	0.00425436	Similar to Dynlrb1: Dynein light chain roadblock-type 1 (Rattus norvegicus)
NNA_Picochlorum_renovo_P_Contig13F_mRNA.NNA_006254	0.946317	5.86835	147.96	1.71044e-06	0.000179725	Similar to At4g32950: Probable protein phosphatase 2C 61 (Arabidopsis thaliana)
NNA_Picochlorum_renovo_P_Contig14F_mRNA.NNA_006884	0.946294	6.15618	121.299	3.6742e-06	0.000270924	Similar to AAP4: Amino acid permease 4 (Arabidopsis thaliana)
NNA_Picochlorum_renovo_P_Contig12F_mRNA.NNA_005615	0.94557	3.5616	11.2862	0.00973551	0.0286142	Similar to RPL35: 50S ribosomal protein L35, chloroplastic (Spinacia oleracea)
NNA_Picochlorum_renovo_P_Contig22F_mRNA.NNA_008645	0.944342	6.00347	28.3736	0.000672788	0.00435706	Protein of unknown function
NNA_Picochlorum_renovo_P_Contig02F_mRNA.NNA_001427	0.93732	3.34002	22.5168	0.00139818	0.00700422	Similar to slr0537: Uncharacterized sugar kinase slr0537 (Synechocystis sp. (strain PCC 6803 / Kazusa))
NNA_Picochlorum_renovo_P_Contig22F_mRNA.NNA_008649	0.934079	6.03561	24.3616	0.00109431	0.00589667	Protein of unknown function
NNA_Picochlorum_renovo_P_Contig02F_mRNA.NNA_001180	0.933001	0.385354	9.14441	0.0161888	0.041833	Protein of unknown function
NNA_Picochlorum_renovo_P_Contig12F_mRNA.NNA_005885	0.930642	1.04304	10.9243	0.0105615	0.0304475	Protein of unknown function
NNA_Picochlorum_renovo_P_Contig09F_mRNA.NNA_003535	0.930036	4.23075	48.8532	0.000106247	0.00141764	Protein of unknown function
NNA_Picochlorum_renovo_P_Contig03F_mRNA.NNA_002472	0.929918	3.19667	22.5806	0.00138602	0.00696686	Protein of unknown function
NNA_Picochlorum_renovo_P_Contig03F_mRNA.NNA_002459	0.928276	4.25506	76.8158	2.05826e-05	0.000596611	Protein of unknown function
NNA_Picochlorum_renovo_P_Contig14F_mRNA.NNA_006796	0.927422	2.64841	24.9069	0.00102067	0.00564831	Similar to HDAC1: Histone deacetylase 1 (Gallus gallus)
NNA_Picochlorum_renovo_P_Contig14F_mRNA.NNA_006943	0.926133	6.93156	75.1139	2.23636e-05	0.000639416	Similar to PDK: [Pyruvate dehydrogenase (acetyl-transferring)] kinase, mitochondrial (Arabidopsis thaliana)
NNA_Picochlorum_renovo_P_Contig13F_mRNA.NNA_006494	0.926117	1.48658	20.2345	0.00193586	0.00877241	Protein of unknown function
NNA_Picochlorum_renovo_P_Contig04F_mRNA.NNA_003133	0.925488	3.17198	39.3015	0.00022672	0.00215346	Protein of unknown function
NNA_Picochlorum_renovo_P_Contig10F_mRNA.NNA_004809	0.925107	3.35174	29.3102	0.000605371	0.00409063	Similar to aroB': 3-dehydroquinate synthase (Methanosaeta thermophila (strain DSM 6194 / JCM 14653 / NBRC 101360 / PT))
NNA_Picochlorum_renovo_P_Contig02F_mRNA.NNA_001325	0.924118	4.84414	25.7256	0.000921341	0.00527574	Similar to PPT1: Palmitoyl-protein thioesterase 1 (Bos taurus)
NNA_Picochlorum_renovo_P_Contig00F_mRNA.NNA_000856	0.922322	2.17478	19.4858	0.00216692	0.00960207	Protein of unknown function
NNA_Picochlorum_renovo_P_Contig00F_mRNA.NNA_000511	0.920851	4.34322	11.5498	0.00918439	0.027431	Similar to RH13: DEAD-box ATP-dependent RNA helicase 13 (Arabidopsis thaliana)
NNA_Picochlorum_renovo_P_Contig10F_mRNA.NNA_004272	0.916322	4.83596	62.6565	4.35058e-05	0.000891073	Protein of unknown function
NNA_Picochlorum_renovo_P_Contig09F_mRNA.NNA_004185	0.909904	5.60485	20.8671	0.00176421	0.00825719	Similar to valS: Valine--tRNA ligase (Pelobacter carbinolicus (strain DSM 2380 / NBRC 103641 / GraBd1))
NNA_Picochlorum_renovo_P_Contig04F_mRNA.NNA_002778	0.906517	0.843484	16.0846	0.00377976	0.0143386	Protein of unknown function
NNA_Picochlorum_renovo_P_Contig09F_mRNA.NNA_003938	0.902493	9.79664	17.1354	0.00315625	0.0125523	Protein of unknown function
NNA_Picochlorum_renovo_P_Contig11F_mRNA.NNA_005402	0.902383	8.43957	40.9197	0.000197336	0.00200339	Similar to HIR1: Hypersensitive-induced response protein 1 (Arabidopsis thaliana)
NNA_Picochlorum_renovo_P_Contig00F_mRNA.NNA_000915	0.901413	3.77118	44.8699	0.00014328	0.00167256	Similar to Os07g0688000: Manganese-dependent ADP-ribose/CDP-alcohol diphosphatase (Oryza sativa subsp. japonica)
NNA_Picochlorum_renovo_P_Contig23F_mRNA.NNA_008819	0.900864	3.98467	21.9032	0.00152209	0.00743531	Similar to TAF9: Transcription initiation factor TFIID subunit 9 (Arabidopsis thaliana)
NNA_Picochlorum_renovo_P_Contig11F_mRNA.NNA_005206	0.900613	5.73672	137.423	2.27494e-06	0.000209772	Protein of unknown function
NNA_Picochlorum_renovo_P_Contig03F_mRNA.NNA_001969	0.900407	4.51392	28.3092	0.000677759	0.00436905	Similar to v1g169424: Eukaryotic translation initiation factor 3 subunit L (Nematostella vectensis)
NNA_Picochlorum_renovo_P_Contig09F_mRNA.NNA_004078	0.899828	5.42186	52.5668	8.19051e-05	0.00121214	Protein of unknown function
NNA_Picochlorum_renovo_P_Contig00F_mRNA.NNA_000642	0.897389	0.859099	17.6222	0.00291113	0.0119254	Similar to H2A-II: Histone H2A (Chlamydomonas reinhardtii)
NNA_Picochlorum_renovo_P_Contig15F_mRNA.NNA_007535	0.896647	8.72867	136.713	2.32082e-06	0.000209772	Similar to RER4: Protein RETICULATA-RELATED 4, chloroplastic (Arabidopsis thaliana)
NNA_Picochlorum_renovo_P_Contig12F_mRNA.NNA_006055	0.896533	1.18169	15.2913	0.00435513	0.0159683	Protein of unknown function
NNA_Picochlorum_renovo_P_Contig02F_mRNA.NNA_001606	0.895546	6.95892	118.601	4.00444e-06	0.000273669	Protein of unknown function
NNA_Picochlorum_renovo_P_Contig15F_mRNA.NNA_007497	0.893985	5.17639	25.3717	0.000962725	0.00540954	Similar to trmt6: tRNA (adenine(58)-N(1))-methyltransferase non-catalytic subunit trm6 (Dictyostelium discoideum)
NNA_Picochlorum_renovo_P_Contig02F_mRNA.NNA_001389	0.89388	4.84843	134.342	2.48257e-06	0.000212944	Similar to DCTD: Deoxycytidylate deaminase (Pongo abelii)
NNA_Picochlorum_renovo_P_Contig00F_mRNA.NNA_000307	0.892821	4.85576	10.537	0.0115451	0.0324793	Similar to dnaK: Chaperone protein DnaK (Gloeobacter violaceus (strain PCC 7421))
NNA_Picochlorum_renovo_P_Contig28F_mRNA.NNA_008902	0.887933	5.73659	99.6575	7.76187e-06	0.000358929	Protein of unknown function
NNA_Picochlorum_renovo_P_Contig03F_mRNA.NNA_002028	0.884168	6.61286	24.1315	0.00112736	0.00602434	Similar to dfa6: Putative diflavin flavoprotein A 6 (Nostoc sp. (strain PCC 7120 / SAG 25.82 / UTEX 2576))
NNA_Picochlorum_renovo_P_Contig12F_mRNA.NNA_006138	0.884034	7.47569	94.7477	9.39296e-06	0.000391209	Protein of unknown function
NNA_Picochlorum_renovo_P_Contig15F_mRNA.NNA_007516	0.883804	7.25504	43.3909	0.00016105	0.00177197	Similar to AIL7: AP2-like ethylene-responsive transcription factor AIL7 (Arabidopsis thaliana)
NNA_Picochlorum_renovo_P_Contig02F_mRNA.NNA_001461	0.883138	4.65794	81.114	1.68125e-05	0.00053941	Protein of unknown function
NNA_Picochlorum_renovo_P_Contig10F_mRNA.NNA_004476	0.878047	5.66614	51.9006	8.57147e-05	0.00124227	Protein of unknown function
NNA_Picochlorum_renovo_P_Contig14F_mRNA.NNA_006906	0.875762	8.33104	52.8756	8.02109e-05	0.00120402	Protein of unknown function
NNA_Picochlorum_renovo_P_Contig03F_mRNA.NNA_002432	0.875432	5.06422	20.2623	0.00192789	0.00875045	Similar to Glyoxysomal fatty acid beta-oxidation multifunctional protein MFP-a (Cucumis sativus)
NNA_Picochlorum_renovo_P_Contig00F_mRNA.NNA_000310	0.870112	3.92134	22.2827	0.00144391	0.00718619	Protein of unknown function
NNA_Picochlorum_renovo_P_Contig09F_mRNA.NNA_003967	0.870041	8.38531	38.9758	0.000233281	0.0021837	Similar to GLU1: Ferredoxin-dependent glutamate synthase 1, chloroplastic/mitochondrial (Arabidopsis thaliana)
NNA_Picochlorum_renovo_P_Contig09F_mRNA.NNA_003727	0.866455	5.43649	79.983	1.77146e-05	0.000559808	Similar to IRL7: Plant intracellular Ras-group-related LRR protein 7 (Oryza sativa subsp. japonica)
NNA_Picochlorum_renovo_P_Contig04F_mRNA.NNA_003110	0.864566	8.01019	33.4575	0.000391064	0.00305672	Similar to SPS4: Probable sucrose-phosphate synthase 4 (Arabidopsis thaliana)
NNA_Picochlorum_renovo_P_Contig03F_mRNA.NNA_002284	0.862314	5.54018	43.5367	0.00015918	0.00176061	Protein of unknown function
NNA_Picochlorum_renovo_P_Contig00F_mRNA.NNA_000507	0.860765	5.83032	64.8445	3.8391e-05	0.000833164	Similar to Tspo: Translocator protein (Mus musculus)
NNA_Picochlorum_renovo_P_Contig22F_mRNA.NNA_008646	0.855626	6.93662	19.3799	0.00220231	0.00971793	Protein of unknown function
NNA_Picochlorum_renovo_P_Contig13F_mRNA.NNA_006278	0.855351	3.46976	58.7015	5.51061e-05	0.0010092	Protein of unknown function
NNA_Picochlorum_renovo_P_Contig12F_mRNA.NNA_006150	0.853473	7.7906	28.7039	0.000647987	0.00425436	Similar to Os12g0145700: Pyruvate kinase 2, cytosolic (Oryza sativa subsp. japonica)
NNA_Picochlorum_renovo_P_Contig10F_mRNA.NNA_004596	0.850414	1.26664	15.5895	0.00412684	0.015309	Protein of unknown function
NNA_Picochlorum_renovo_P_Contig00F_mRNA.NNA_001000	0.849711	4.33247	53.4232	7.73123e-05	0.00116971	Similar to URH1: Probable uridine nucleosidase 1 (Oryza sativa subsp. japonica)
NNA_Picochlorum_renovo_P_Contig02F_mRNA.NNA_001620	0.848316	1.22986	11.8373	0.00862718	0.0262089	Protein of unknown function
NNA_Picochlorum_renovo_P_Contig02F_mRNA.NNA_001117	0.845082	5.07931	20.6257	0.00182737	0.00845396	Protein of unknown function
NNA_Picochlorum_renovo_P_Contig22F_mRNA.NNA_008652	0.843967	6.80497	15.1531	0.00446633	0.0163022	Similar to Putative helicase V13 (Sputnik virophage)
NNA_Picochlorum_renovo_P_Contig12F_mRNA.NNA_006161	0.843353	2.35862	10.8997	0.0106207	0.0305716	Similar to trmt61a: tRNA (adenine(58)-N(1))-methyltransferase catalytic subunit trmt61a (Dictyostelium discoideum)
NNA_Picochlorum_renovo_P_Contig02F_mRNA.NNA_001202	0.843346	5.69168	39.2038	0.000228665	0.0021646	Protein of unknown function
NNA_Picochlorum_renovo_P_Contig10F_mRNA.NNA_004305	0.840988	2.92497	31.6815	0.000468827	0.00343678	Protein of unknown function
NNA_Picochlorum_renovo_P_Contig18F_mRNA.NNA_007990	0.838642	4.84578	36.0435	0.000304459	0.00257992	Similar to GLY I: Lactoylglutathione lyase (Brassica juncea)
NNA_Picochlorum_renovo_P_Contig15F_mRNA.NNA_007221	0.838344	1.30387	12.3293	0.00776834	0.0242625	Protein of unknown function
NNA_Picochlorum_renovo_P_Contig02F_mRNA.NNA_001759	0.838013	6.47557	53.5956	7.64271e-05	0.00116175	Similar to TRPV3: Transient receptor potential cation channel subfamily V member 3 (Homo sapiens)
NNA_Picochlorum_renovo_P_Contig14F_mRNA.NNA_006820	0.830403	5.94362	16.0983	0.0037707	0.0143293	Similar to rplO: 50S ribosomal protein L15 (Chloroflexus aurantiacus (strain ATCC 29364 / DSM 637 / Y-400-fl))
NNA_Picochlorum_renovo_P_Contig02F_mRNA.NNA_001868	0.830036	8.71322	32.9176	0.000412877	0.00314086	Similar to Kunitz-type serine protease inhibitor 3 (Vipera ammodytes ammodytes)
NNA_Picochlorum_renovo_P_Contig04F_mRNA.NNA_003069	0.829475	4.75292	19.7081	0.00209487	0.00936676	Similar to dmdB: 3-methylmercaptopropionyl-CoA ligase (Ruegeria pomeroyi (strain ATCC 700808 / DSM 15171 / DSS-3))
NNA_Picochlorum_renovo_P_Contig14F_mRNA.NNA_006902	0.827327	4.39458	14.2941	0.00524322	0.0181901	Similar to DAAT: D-amino-acid transaminase, chloroplastic (Arabidopsis thaliana)
NNA_Picochlorum_renovo_P_Contig10F_mRNA.NNA_004712	0.826865	5.26368	93.8512	9.73547e-06	0.000397264	Similar to hyl-1: Ceramide synthase hyl-1 (Caenorhabditis elegans)
NNA_Picochlorum_renovo_P_Contig00F_mRNA.NNA_001016	0.821661	5.9256	36.411	0.000294179	0.00253108	Similar to SS3: Soluble starch synthase 3, chloroplastic/amyloplastic (Solanum tuberosum)
NNA_Picochlorum_renovo_P_Contig21F_mRNA.NNA_008576	0.820263	5.38432	11.1209	0.0101024	0.0293133	Protein of unknown function
NNA_Picochlorum_renovo_P_Contig00F_mRNA.NNA_000696	0.817142	5.32578	85.7107	1.36858e-05	0.000487441	Protein of unknown function
NNA_Picochlorum_renovo_P_Contig00F_mRNA.NNA_000261	0.815569	8.82219	21.6156	0.0015849	0.0076567	Similar to Uricase-2 isozyme 1 (Glycine max)
NNA_Picochlorum_renovo_P_Contig12F_mRNA.NNA_005962	0.815286	5.42524	62.5424	4.37953e-05	0.000891073	Similar to alkbh5: RNA demethylase ALKBH5 (Danio rerio)
NNA_Picochlorum_renovo_P_Contig02F_mRNA.NNA_001582	0.814828	3.4234	12.7784	0.0070759	0.0226246	Protein of unknown function
NNA_Picochlorum_renovo_P_Contig18F_mRNA.NNA_008022	0.811651	3.261	23.5669	0.00121393	0.00633415	Similar to YchF1: Obg-like ATPase 1 (Arabidopsis thaliana)
NNA_Picochlorum_renovo_P_Contig11F_mRNA.NNA_005438	0.811472	3.07074	9.38695	0.0152305	0.0397971	Similar to rlmI: Ribosomal RNA large subunit methyltransferase I (Aeromonas salmonicida (strain A449))
NNA_Picochlorum_renovo_P_Contig04F_mRNA.NNA_002657	0.81066	4.78992	37.5696	0.000264479	0.0023786	Protein of unknown function
NNA_Picochlorum_renovo_P_Contig04F_mRNA.NNA_003338	0.808985	3.91769	10.379	0.0119793	0.0333217	Similar to At4g10320: Isoleucine--tRNA ligase, cytoplasmic (Arabidopsis thaliana)
NNA_Picochlorum_renovo_P_Contig09F_mRNA.NNA_004194	0.807994	4.66369	17.6476	0.00289902	0.0118932	Similar to AUR3: Serine/threonine-protein kinase Aurora-3 (Arabidopsis thaliana)
NNA_Picochlorum_renovo_P_Contig00F_mRNA.NNA_000391	0.807617	7.54598	25.762	0.000917207	0.00526283	Protein of unknown function
NNA_Picochlorum_renovo_P_Contig16F_mRNA.NNA_007691	0.803791	10.6405	23.8032	0.00117673	0.00618611	Similar to ENO1: Enolase (Oryza sativa subsp. japonica)
NNA_Picochlorum_renovo_P_Contig04F_mRNA.NNA_003261	0.802537	2.64747	22.8306	0.00133967	0.00679208	Similar to RBL10: RHOMBOID-like protein 10, chloroplastic (Arabidopsis thaliana)
NNA_Picochlorum_renovo_P_Contig15F_mRNA.NNA_007296	0.802071	9.57617	14.0754	0.00546751	0.0187591	Similar to 2,3-bisphosphoglycerate-independent phosphoglycerate mutase (Zea mays)
NNA_Picochlorum_renovo_P_Contig22F_mRNA.NNA_008690	0.800079	9.83217	64.2541	3.96936e-05	0.000845416	Similar to TY3B-G: Transposon Ty3-G Gag-Pol polyprotein (Saccharomyces cerevisiae (strain ATCC 204508 / S288c))
NNA_Picochlorum_renovo_P_Contig21F_mRNA.NNA_008617	0.798713	7.33233	38.1798	0.000250339	0.00228733	Protein of unknown function
NNA_Picochlorum_renovo_P_Contig12F_mRNA.NNA_005681	0.797083	8.64823	19.1629	0.00227714	0.00994097	Similar to PPC2: Phosphoenolpyruvate carboxylase 2 (Arabidopsis thaliana)
NNA_Picochlorum_renovo_P_Contig03F_mRNA.NNA_002316	0.796833	10.1174	40.0737	0.000212063	0.0020752	Protein of unknown function
NNA_Picochlorum_renovo_P_Contig02F_mRNA.NNA_001573	0.796708	4.6152	23	0.00130934	0.00669077	Protein of unknown function
NNA_Picochlorum_renovo_P_Contig13F_mRNA.NNA_006702	0.79579	5.79899	110.055	5.32637e-06	0.000314536	Similar to LTA3: Dihydrolipoyllysine-residue acetyltransferase component 1 of pyruvate dehydrogenase complex, mitochondrial (Arabidopsis thaliana)
NNA_Picochlorum_renovo_P_Contig02F_mRNA.NNA_001615	0.795273	6.15341	9.10031	0.0163711	0.0421008	Protein of unknown function
NNA_Picochlorum_renovo_P_Contig14F_mRNA.NNA_007149	0.791435	2.44572	19.5406	0.00214886	0.00955227	Protein of unknown function
NNA_Picochlorum_renovo_P_Contig15F_mRNA.NNA_007295	0.791334	7.06174	27.9624	0.000705337	0.00449604	Similar to Os01g0866400: Fructose-1,6-bisphosphatase, cytosolic (Oryza sativa subsp. japonica)
NNA_Picochlorum_renovo_P_Contig10F_mRNA.NNA_004505	0.788121	7.51581	50.9571	9.14967e-05	0.00129047	Similar to MKK3: Mitogen-activated protein kinase kinase 3 (Arabidopsis thaliana)
NNA_Picochlorum_renovo_P_Contig12F_mRNA.NNA_006070	0.7874	8.02465	26.7437	0.000814059	0.00491216	Similar to TIC32: Short-chain dehydrogenase TIC 32, chloroplastic (Pisum sativum)
NNA_Picochlorum_renovo_P_Contig02F_mRNA.NNA_001487	0.787333	7.20162	107.387	5.84756e-06	0.000319186	Similar to MCM3: DNA replication licensing factor MCM3 (Arabidopsis thaliana)
NNA_Picochlorum_renovo_P_Contig03F_mRNA.NNA_002158	0.786177	4.33553	25.8519	0.000907103	0.00523193	Similar to NUDT12: Peroxisomal NADH pyrophosphatase NUDT12 (Homo sapiens)
NNA_Picochlorum_renovo_P_Contig03F_mRNA.NNA_001887	0.783783	3.79777	28.7421	0.000645198	0.00425042	Protein of unknown function
NNA_Picochlorum_renovo_P_Contig03F_mRNA.NNA_002469	0.782888	7.42412	12.0034	0.00832449	0.0255666	Protein of unknown function
NNA_Picochlorum_renovo_P_Contig10F_mRNA.NNA_004737	0.782296	3.97246	12.1832	0.00801164	0.0248299	Protein of unknown function
NNA_Picochlorum_renovo_P_Contig09F_mRNA.NNA_003933	0.780841	3.4453	30.2404	0.000546557	0.00381763	Protein of unknown function
NNA_Picochlorum_renovo_P_Contig10F_mRNA.NNA_004923	0.779256	4.139	27.604	0.000735321	0.00460933	Similar to Prss44: Serine protease 44 (Mus musculus)
NNA_Picochlorum_renovo_P_Contig12F_mRNA.NNA_006178	0.778172	5.73502	36.5236	0.000291113	0.00252278	Protein of unknown function
NNA_Picochlorum_renovo_P_Contig02F_mRNA.NNA_001380	0.778039	6.46678	25.8127	0.0009115	0.00525159	Similar to guaA: GMP synthase [glutamine-hydrolyzing] (Bradyrhizobium diazoefficiens (strain JCM 10833 / IAM 13628 / NBRC 14792 / USDA 110))
NNA_Picochlorum_renovo_P_Contig00F_mRNA.NNA_001039	0.777236	6.60507	44.0824	0.000152419	0.00173374	Similar to BUB1: Mitotic checkpoint serine/threonine-protein kinase BUB1 (Arabidopsis thaliana)
NNA_Picochlorum_renovo_P_Contig09F_mRNA.NNA_003575	0.776907	5.77621	15.0424	0.00455797	0.0164864	Protein of unknown function
NNA_Picochlorum_renovo_P_Contig10F_mRNA.NNA_004677	0.776317	8.45725	12.9609	0.00681685	0.0220394	Similar to SYM1: Protein SYM1 (Gibberella zeae (strain PH-1 / ATCC MYA-4620 / FGSC 9075 / NRRL 31084))
NNA_Picochlorum_renovo_P_Contig00F_mRNA.NNA_000846	0.774764	6.17979	13.9274	0.00562605	0.0191468	Protein of unknown function
NNA_Picochlorum_renovo_P_Contig02F_mRNA.NNA_001210	0.774499	4.56455	56.0015	6.52958e-05	0.00107849	Similar to 5NUC: Protein 5NUC (Lutzomyia longipalpis)
NNA_Picochlorum_renovo_P_Contig00F_mRNA.NNA_001042	0.773584	8.98415	59.8092	5.15039e-05	0.000988451	Protein of unknown function
NNA_Picochlorum_renovo_P_Contig12F_mRNA.NNA_005751	0.773265	5.41744	14.9745	0.00461537	0.0166224	Similar to ETFQO: Electron transfer flavoprotein-ubiquinone oxidoreductase, mitochondrial (Arabidopsis thaliana)
NNA_Picochlorum_renovo_P_Contig10F_mRNA.NNA_004685	0.770845	6.47375	121.841	3.61201e-06	0.000270924	Similar to MCM7: DNA replication licensing factor MCM7 (Arabidopsis thaliana)
NNA_Picochlorum_renovo_P_Contig15F_mRNA.NNA_007288	0.768489	0.0575716	8.81937	0.0175952	0.0443096	Protein of unknown function
NNA_Picochlorum_renovo_P_Contig14F_mRNA.NNA_007172	0.768222	4.76017	10.4943	0.0116605	0.0326619	Protein of unknown function
NNA_Picochlorum_renovo_P_Contig19F_mRNA.NNA_008371	0.765901	5.44131	19.0543	0.00231579	0.0100706	Similar to mnmG: tRNA uridine 5-carboxymethylaminomethyl modification enzyme MnmG (Synechococcus sp. (strain ATCC 27264 / PCC 7002 / PR-6))
NNA_Picochlorum_renovo_P_Contig03F_mRNA.NNA_002570	0.764551	5.28576	21.0573	0.00171634	0.0080736	Protein of unknown function
NNA_Picochlorum_renovo_P_Contig10F_mRNA.NNA_004455	0.761586	7.05803	55.1205	6.91212e-05	0.00109836	Similar to bioB: Biotin synthase (Acinetobacter baumannii (strain AYE))
NNA_Picochlorum_renovo_P_Contig09F_mRNA.NNA_004103	0.760078	5.29099	30.0543	0.000557733	0.00388105	Protein of unknown function
NNA_Picochlorum_renovo_P_Contig12F_mRNA.NNA_005972	0.759827	4.70508	24.6051	0.00106063	0.00578873	Similar to DAP: LL-diaminopimelate aminotransferase, chloroplastic (Arabidopsis thaliana)
NNA_Picochlorum_renovo_P_Contig02F_mRNA.NNA_001792	0.759718	5.01288	51.2133	8.988e-05	0.00127839	Protein of unknown function
NNA_Picochlorum_renovo_P_Contig11F_mRNA.NNA_005483	0.759473	6.79751	136.745	2.31873e-06	0.000209772	Similar to rcc2: Protein RCC2 homolog (Xenopus laevis)
NNA_Picochlorum_renovo_P_Contig21F_mRNA.NNA_008485	0.758429	3.73013	14.583	0.00496432	0.0175153	Similar to At1g76050: RNA pseudouridine synthase 2, chloroplastic (Arabidopsis thaliana)
NNA_Picochlorum_renovo_P_Contig19F_mRNA.NNA_008203	0.758362	4.1713	22.1557	0.00146952	0.00728651	Similar to Mpv17l2: Mpv17-like protein 2 (Mus musculus)
NNA_Picochlorum_renovo_P_Contig13F_mRNA.NNA_006312	0.758304	7.43428	40.0875	0.000211812	0.00207517	Protein of unknown function
NNA_Picochlorum_renovo_P_Contig10F_mRNA.NNA_004363	0.758008	6.64158	65.0975	3.78491e-05	0.00082854	Protein of unknown function
NNA_Picochlorum_renovo_P_Contig09F_mRNA.NNA_003955	0.75639	7.30413	101.44	7.25815e-06	0.00035389	Protein of unknown function
NNA_Picochlorum_renovo_P_Contig02F_mRNA.NNA_001632	0.756133	8.79527	25.2512	0.000977344	0.00547703	Similar to Probable citrate synthase, mitochondrial (Glossina morsitans morsitans)
NNA_Picochlorum_renovo_P_Contig02F_mRNA.NNA_001819	0.755683	7.49301	44.1986	0.000151025	0.0017247	Similar to AAE15: Long-chain-fatty-acid--[acyl-carrier-protein] ligase AEE15, chloroplastic (Arabidopsis thaliana)
NNA_Picochlorum_renovo_P_Contig12F_mRNA.NNA_005805	0.755314	4.95006	48.2076	0.000111359	0.00144904	Similar to ABCD3: ATP-binding cassette sub-family D member 3 (Homo sapiens)
NNA_Picochlorum_renovo_P_Contig10F_mRNA.NNA_004687	0.754488	5.45001	46.6541	0.000124976	0.00155974	Protein of unknown function
NNA_Picochlorum_renovo_P_Contig10F_mRNA.NNA_004803	0.752881	4.89049	68.2177	3.1889e-05	0.000754097	Similar to zupT: Zinc transporter ZupT (Oceanobacillus iheyensis (strain DSM 14371 / CIP 107618 / JCM 11309 / KCTC 3954 / HTE831))
NNA_Picochlorum_renovo_P_Contig12F_mRNA.NNA_005938	0.751574	3.16705	15.8865	0.00391409	0.0147278	Protein of unknown function
NNA_Picochlorum_renovo_P_Contig13F_mRNA.NNA_006444	0.751266	7.44467	14.234	0.00530369	0.0183371	Protein of unknown function
NNA_Picochlorum_renovo_P_Contig00F_mRNA.NNA_000491	0.749856	4.37395	40.3088	0.000207837	0.00206266	Similar to BTAF1: TATA-binding protein-associated factor BTAF1 (Arabidopsis thaliana)
NNA_Picochlorum_renovo_P_Contig00F_mRNA.NNA_000133	0.748973	6.25925	15.4234	0.00425212	0.0156838	Protein of unknown function
NNA_Picochlorum_renovo_P_Contig02F_mRNA.NNA_001395	0.748606	6.52736	48.1282	0.000112009	0.00145036	Protein of unknown function
NNA_Picochlorum_renovo_P_Contig18F_mRNA.NNA_007942	0.747349	3.88281	60.7619	4.8638e-05	0.000944228	Similar to MCM9: Probable DNA helicase MCM9 (Oryza sativa subsp. indica)
NNA_Picochlorum_renovo_P_Contig03F_mRNA.NNA_002510	0.743582	6.96123	62.5358	4.38121e-05	0.000891073	Protein of unknown function
NNA_Picochlorum_renovo_P_Contig00F_mRNA.NNA_000224	0.737709	2.81648	42.0059	0.000180249	0.00187753	Protein of unknown function
NNA_Picochlorum_renovo_P_Contig14F_mRNA.NNA_006834	0.736175	4.18334	15.7721	0.00399438	0.0149287	Similar to At5g27470: Serine--tRNA ligase, cytoplasmic (Arabidopsis thaliana)
NNA_Picochlorum_renovo_P_Contig21F_mRNA.NNA_008501	0.735932	6.16142	38.6669	0.000239722	0.00222173	Similar to At1g32220: Uncharacterized protein At1g32220, chloroplastic (Arabidopsis thaliana)
NNA_Picochlorum_renovo_P_Contig13F_mRNA.NNA_006260	0.735586	4.52315	40.2224	0.000209379	0.00207261	Protein of unknown function
NNA_Picochlorum_renovo_P_Contig02F_mRNA.NNA_001311	0.7348	6.52301	182.288	7.60458e-07	0.000122457	Protein of unknown function
NNA_Picochlorum_renovo_P_Contig00F_mRNA.NNA_000454	0.732072	8.15286	40.7826	0.000199634	0.00201698	Similar to drkA: Probable serine/threonine-protein kinase drkA (Dictyostelium discoideum)
NNA_Picochlorum_renovo_P_Contig03F_mRNA.NNA_002358	0.730241	6.54606	46.1869	0.000129472	0.00158406	Similar to FLBR: Leghemoglobin reductase (Vigna unguiculata)
NNA_Picochlorum_renovo_P_Contig06F_mRNA.NNA_003413	0.729801	4.72911	16.3103	0.00363366	0.0138939	Similar to rps21: 30S ribosomal protein S21, chloroplastic (Fragment) (Spinacia oleracea)
NNA_Picochlorum_renovo_P_Contig10F_mRNA.NNA_004778	0.728808	7.39372	36.1688	0.000300904	0.00256792	Protein of unknown function
NNA_Picochlorum_renovo_P_Contig09F_mRNA.NNA_003646	0.727817	4.12095	16.2161	0.00369376	0.0140879	Similar to prfA: Peptide chain release factor 1 (Thermosynechococcus elongatus (strain BP-1))
NNA_Picochlorum_renovo_P_Contig21F_mRNA.NNA_008516	0.727764	7.49911	52.9432	7.98456e-05	0.00120068	Protein of unknown function
NNA_Picochlorum_renovo_P_Contig18F_mRNA.NNA_007950	0.725895	7.60796	92.5795	1.02485e-05	0.00040829	Protein of unknown function
NNA_Picochlorum_renovo_P_Contig00F_mRNA.NNA_000824	0.725757	6.95259	34.6767	0.000346856	0.0028198	Similar to PRDX2: Peroxiredoxin-2 (Bos taurus)
NNA_Picochlorum_renovo_P_Contig19F_mRNA.NNA_008153	0.725605	4.94601	35.8233	0.000310834	0.0026181	NA
NNA_Picochlorum_renovo_P_Contig10F_mRNA.NNA_004799	0.725318	5.59755	44.9995	0.000141842	0.00166062	Similar to GATA26: GATA transcription factor 26 (Arabidopsis thaliana)
NNA_Picochlorum_renovo_P_Contig14F_mRNA.NNA_006849	0.725286	7.78239	30.7904	0.000515122	0.00368207	Similar to IDH5: Isocitrate dehydrogenase [NAD] catalytic subunit 5, mitochondrial (Arabidopsis thaliana)
NNA_Picochlorum_renovo_P_Contig18F_mRNA.NNA_007888	0.724669	4.68739	13.3041	0.0063608	0.0209026	Protein of unknown function
NNA_Picochlorum_renovo_P_Contig09F_mRNA.NNA_003848	0.7244	3.14111	20.7213	0.00180201	0.00839207	Similar to MOCS3: Adenylyltransferase and sulfurtransferase MOCS3 (Arabidopsis thaliana)
NNA_Picochlorum_renovo_P_Contig11F_mRNA.NNA_005045	0.723535	6.52093	33.9783	0.000371366	0.00294778	Protein of unknown function
NNA_Picochlorum_renovo_P_Contig00F_mRNA.NNA_000502	0.7226	6.08165	36.2057	0.000299867	0.00256167	Protein of unknown function
NNA_Picochlorum_renovo_P_Contig13F_mRNA.NNA_006334	0.722433	8.31195	34.7516	0.000344351	0.00280486	Similar to LACS5: Long chain acyl-CoA synthetase 5 (Arabidopsis thaliana)
NNA_Picochlorum_renovo_P_Contig03F_mRNA.NNA_002016	0.721827	6.02407	127.867	3.00167e-06	0.000247373	Similar to Ndufaf5: Arginine-hydroxylase NDUFAF5, mitochondrial (Rattus norvegicus)
NNA_Picochlorum_renovo_P_Contig14F_mRNA.NNA_006986	0.721821	4.88244	34.7372	0.000344829	0.00280603	Similar to isn1: IMP-specific 5'-nucleotidase 1 (Emericella nidulans (strain FGSC A4 / ATCC 38163 / CBS 112.46 / NRRL 194 / M139))
NNA_Picochlorum_renovo_P_Contig09F_mRNA.NNA_003557	0.721499	4.155	56.1164	6.48165e-05	0.00107849	Protein of unknown function
NNA_Picochlorum_renovo_P_Contig00F_mRNA.NNA_000095	0.721448	5.08196	32.277	0.000440767	0.00329048	Protein of unknown function
NNA_Picochlorum_renovo_P_Contig03F_mRNA.NNA_001960	0.720979	6.00653	25.861	0.000906098	0.00523122	Similar to TMEM62: Transmembrane protein 62 (Homo sapiens)
NNA_Picochlorum_renovo_P_Contig07F_mRNA.NNA_003443	0.720388	2.16456	18.0045	0.0027351	0.0113931	Protein of unknown function
NNA_Picochlorum_renovo_P_Contig19F_mRNA.NNA_008248	0.717096	2.2932	16.3778	0.00359135	0.013766	Protein of unknown function
NNA_Picochlorum_renovo_P_Contig03F_mRNA.NNA_002467	0.716953	3.94414	8.85185	0.0174479	0.0441371	Protein of unknown function
NNA_Picochlorum_renovo_P_Contig23F_mRNA.NNA_008772	0.716141	2.3628	16.9657	0.00324772	0.012798	Similar to RRM3: ATP-dependent DNA helicase RRM3 (Saccharomyces cerevisiae (strain ATCC 204508 / S288c))
NNA_Picochlorum_renovo_P_Contig10F_mRNA.NNA_004811	0.715422	1.89963	13.6341	0.00595773	0.0199525	Similar to drkA: Probable serine/threonine-protein kinase drkA (Dictyostelium discoideum)
NNA_Picochlorum_renovo_P_Contig11F_mRNA.NNA_005186	0.714377	4.52471	25.7663	0.000916717	0.00526283	Protein of unknown function
NNA_Picochlorum_renovo_P_Contig16F_mRNA.NNA_007660	0.714169	2.53877	33.6177	0.000384869	0.00302922	Protein of unknown function
NNA_Picochlorum_renovo_P_Contig02F_mRNA.NNA_001429	0.713225	4.85904	46.0218	0.00013111	0.00159264	Protein of unknown function
NNA_Picochlorum_renovo_P_Contig02F_mRNA.NNA_001248	0.713108	6.61367	36.7161	0.00028597	0.00249882	Similar to IMCE: Probable isoprenylcysteine alpha-carbonyl methylesterase ICME (Oryza sativa subsp. japonica)
NNA_Picochlorum_renovo_P_Contig14F_mRNA.NNA_007190	0.711237	5.8045	16.8178	0.00333014	0.0130201	Similar to SPBC19G7.04: HMG box-containing protein C19G7.04 (Schizosaccharomyces pombe (strain 972 / ATCC 24843))
NNA_Picochlorum_renovo_P_Contig00F_mRNA.NNA_000789	0.70941	3.82149	25.9735	0.000893665	0.00519153	Protein of unknown function
NNA_Picochlorum_renovo_P_Contig00F_mRNA.NNA_000429	0.708946	4.59761	10.2762	0.0122729	0.0338915	Protein of unknown function
NNA_Picochlorum_renovo_P_Contig11F_mRNA.NNA_005255	0.708757	4.61528	19.3347	0.00221765	0.00976511	Protein of unknown function
NNA_Picochlorum_renovo_P_Contig09F_mRNA.NNA_003731	0.708554	11.7741	48.5392	0.000108696	0.00143663	Protein of unknown function
NNA_Picochlorum_renovo_P_Contig03F_mRNA.NNA_002583	0.708384	6.85898	104.102	6.57954e-06	0.000331184	Protein of unknown function
NNA_Picochlorum_renovo_P_Contig00F_mRNA.NNA_000960	0.70724	3.3342	20.0975	0.00197575	0.00890519	Similar to FV3-073L: Uncharacterized protein 073L (Frog virus 3 (isolate Goorha))
NNA_Picochlorum_renovo_P_Contig18F_mRNA.NNA_007927	0.707096	8.54487	56.6054	6.28249e-05	0.00107535	Similar to CD4B: ATP-dependent Clp protease ATP-binding subunit ClpA homolog CD4B, chloroplastic (Solanum lycopersicum)
NNA_Picochlorum_renovo_P_Contig14F_mRNA.NNA_006903	0.706603	3.342	24.1434	0.00112563	0.00602295	Protein of unknown function
NNA_Picochlorum_renovo_P_Contig14F_mRNA.NNA_007201	0.705908	6.36157	17.5137	0.00296362	0.0120664	Protein of unknown function
NNA_Picochlorum_renovo_P_Contig02F_mRNA.NNA_001470	0.701192	4.19073	49.8141	9.91684e-05	0.00136434	Protein of unknown function
NNA_Picochlorum_renovo_P_Contig10F_mRNA.NNA_004613	0.6986	7.85073	28.6548	0.000651599	0.00426462	Similar to PFK5: ATP-dependent 6-phosphofructokinase 5, chloroplastic (Arabidopsis thaliana)
NNA_Picochlorum_renovo_P_Contig04F_mRNA.NNA_002934	0.698318	7.59488	23.5225	0.00122108	0.00634965	Similar to MRS2-7: Magnesium transporter MRS2-7 (Arabidopsis thaliana)
NNA_Picochlorum_renovo_P_Contig13F_mRNA.NNA_006668	0.697018	4.52438	26.225	0.000866646	0.0050801	Protein of unknown function
NNA_Picochlorum_renovo_P_Contig00F_mRNA.NNA_000934	0.696507	7.19704	108.101	5.70199e-06	0.000315335	Similar to SPP1: Sucrose-phosphatase 1 (Zea mays)
NNA_Picochlorum_renovo_P_Contig21F_mRNA.NNA_008442	0.69647	5.3575	43.078	0.000165154	0.0017826	Protein of unknown function
NNA_Picochlorum_renovo_P_Contig10F_mRNA.NNA_004366	0.696087	4.66847	50.8624	9.21034e-05	0.00129504	Similar to PSS3: CDP-diacylglycerol--serine O-phosphatidyltransferase 3 (Oryza sativa subsp. japonica)
NNA_Picochlorum_renovo_P_Contig10F_mRNA.NNA_004814	0.695932	4.64446	8.47871	0.0192382	0.0474325	Similar to At2g44510: Protein BCCIP homolog (Arabidopsis thaliana)
NNA_Picochlorum_renovo_P_Contig15F_mRNA.NNA_007502	0.695478	6.30691	34.9232	0.00033869	0.00277759	Similar to UBP23: Ubiquitin carboxyl-terminal hydrolase 23 (Arabidopsis thaliana)
NNA_Picochlorum_renovo_P_Contig14F_mRNA.NNA_007188	0.695224	3.50105	15.9237	0.0038884	0.0146377	Protein of unknown function
NNA_Picochlorum_renovo_P_Contig09F_mRNA.NNA_004021	0.693899	5.88456	18.5922	0.00248971	0.0106344	Similar to pKIWI502: Fruit protein pKIWI502 (Actinidia deliciosa)
NNA_Picochlorum_renovo_P_Contig15F_mRNA.NNA_007330	0.693876	7.66647	8.5938	0.0186624	0.0462898	Similar to budB: Acetolactate synthase, catabolic (Raoultella terrigena)
NNA_Picochlorum_renovo_P_Contig02F_mRNA.NNA_001826	0.693364	4.95055	36.5356	0.000290791	0.00252278	Protein of unknown function
NNA_Picochlorum_renovo_P_Contig09F_mRNA.NNA_003927	0.691663	7.21713	29.0117	0.000625901	0.00417897	Protein of unknown function
NNA_Picochlorum_renovo_P_Contig10F_mRNA.NNA_004434	0.691379	7.2174	46.3512	0.000127868	0.00157374	Similar to OPLAH: 5-oxoprolinase (Bos taurus)
NNA_Picochlorum_renovo_P_Contig11F_mRNA.NNA_005407	0.691108	6.77754	16.5347	0.00349535	0.0134841	Similar to ahcY: Adenosylhomocysteinase (Zymomonas mobilis subsp. mobilis (strain ATCC 31821 / ZM4 / CP4))
NNA_Picochlorum_renovo_P_Contig03F_mRNA.NNA_002021	0.690374	3.57252	8.66946	0.0182956	0.0456222	Similar to purC: Phosphoribosylaminoimidazole-succinocarboxamide synthase (Legionella pneumophila (strain Paris))
NNA_Picochlorum_renovo_P_Contig14F_mRNA.NNA_006817	0.689391	7.87172	55.5758	6.71101e-05	0.0010894	Protein of unknown function
NNA_Picochlorum_renovo_P_Contig03F_mRNA.NNA_002273	0.689037	7.44298	89.2846	1.17435e-05	0.000440697	Similar to RER2: Protein RETICULATA-RELATED 2, chloroplastic (Arabidopsis thaliana)
NNA_Picochlorum_renovo_P_Contig10F_mRNA.NNA_004938	0.688913	5.91428	24.1197	0.0011291	0.00602434	Similar to PILS3: Protein PIN-LIKES 3 (Arabidopsis thaliana)
NNA_Picochlorum_renovo_P_Contig02F_mRNA.NNA_001327	0.687981	5.67875	24.8563	0.00102724	0.00566313	Similar to Ot01g06470: Cryptochrome DASH, chloroplastic/mitochondrial (Ostreococcus tauri)
NNA_Picochlorum_renovo_P_Contig21F_mRNA.NNA_008542	0.686638	3.72054	18.61	0.00248271	0.0106099	Protein of unknown function
NNA_Picochlorum_renovo_P_Contig03F_mRNA.NNA_002554	0.686421	7.59686	8.77831	0.0177836	0.044677	Similar to glpF: Probable glycerol uptake facilitator protein (Thermotoga maritima (strain ATCC 43589 / MSB8 / DSM 3109 / JCM 10099))
NNA_Picochlorum_renovo_P_Contig02F_mRNA.NNA_001576	0.686328	5.02786	20.9544	0.00174202	0.00818445	Similar to MAP1A: Methionine aminopeptidase 1A (Arabidopsis thaliana)
NNA_Picochlorum_renovo_P_Contig00F_mRNA.NNA_000916	0.686236	5.42193	28.9173	0.000632577	0.00420019	Similar to Os07g0688000: Manganese-dependent ADP-ribose/CDP-alcohol diphosphatase (Oryza sativa subsp. japonica)
NNA_Picochlorum_renovo_P_Contig10F_mRNA.NNA_004908	0.686052	5.26683	31.9671	0.0004551	0.00336758	Protein of unknown function
NNA_Picochlorum_renovo_P_Contig10F_mRNA.NNA_004463	0.685485	2.01376	15.8522	0.00393795	0.0147845	Protein of unknown function
NNA_Picochlorum_renovo_P_Contig10F_mRNA.NNA_004654	0.68533	9.07089	16.6959	0.00340008	0.0132197	Protein of unknown function
NNA_Picochlorum_renovo_P_Contig22F_mRNA.NNA_008710	0.685296	5.78246	14.4997	0.00504276	0.0176848	Protein of unknown function
NNA_Picochlorum_renovo_P_Contig03F_mRNA.NNA_002163	0.684162	3.30756	13.538	0.00607174	0.0201895	Similar to DPH3: Diphthamide biosynthesis protein 3 (Kluyveromyces lactis (strain ATCC 8585 / CBS 2359 / DSM 70799 / NBRC 1267 / NRRL Y-1140 / WM37))
NNA_Picochlorum_renovo_P_Contig19F_mRNA.NNA_008135	0.68359	6.83705	24.887	0.00102325	0.0056584	Similar to UVR3: (6-4)DNA photolyase (Oryza sativa subsp. japonica)
NNA_Picochlorum_renovo_P_Contig02F_mRNA.NNA_001621	0.682621	6.35625	53.969	7.45525e-05	0.00114359	Protein of unknown function
NNA_Picochlorum_renovo_P_Contig03F_mRNA.NNA_002151	0.680818	6.59753	43.811	0.000155736	0.00174323	Protein of unknown function
NNA_Picochlorum_renovo_P_Contig02F_mRNA.NNA_001701	0.680724	3.80806	27.5352	0.000741253	0.00462239	Similar to Os11g0544500: GDT1-like protein 2, chloroplastic (Oryza sativa subsp. japonica)
NNA_Picochlorum_renovo_P_Contig03F_mRNA.NNA_002342	0.680565	7.02593	29.1206	0.000618308	0.00414143	Protein of unknown function
NNA_Picochlorum_renovo_P_Contig04F_mRNA.NNA_003191	0.678881	9.34018	26.9349	0.000795681	0.00485025	Similar to aco-2: Probable aconitate hydratase, mitochondrial (Caenorhabditis elegans)
NNA_Picochlorum_renovo_P_Contig10F_mRNA.NNA_004616	0.678113	4.93349	28.3436	0.000675093	0.00436175	Similar to ycbX: Uncharacterized protein YcbX (Escherichia coli (strain K12))
NNA_Picochlorum_renovo_P_Contig02F_mRNA.NNA_001569	0.677823	9.2875	27.1244	0.00077798	0.00478048	Similar to At5g11770: NADH dehydrogenase [ubiquinone] iron-sulfur protein 7, mitochondrial (Arabidopsis thaliana)
NNA_Picochlorum_renovo_P_Contig02F_mRNA.NNA_001799	0.677427	6.25892	104.8	6.41476e-06	0.000330813	Protein of unknown function
NNA_Picochlorum_renovo_P_Contig19F_mRNA.NNA_008312	0.676949	4.38544	24.4265	0.0010852	0.0058626	Protein of unknown function
NNA_Picochlorum_renovo_P_Contig04F_mRNA.NNA_002947	0.675446	3.95764	8.53375	0.0189601	0.0468072	Protein of unknown function
NNA_Picochlorum_renovo_P_Contig22F_mRNA.NNA_008639	0.67461	6.5206	11.6729	0.00894039	0.0269076	Similar to TY3B-G: Transposon Ty3-G Gag-Pol polyprotein (Saccharomyces cerevisiae (strain ATCC 204508 / S288c))
NNA_Picochlorum_renovo_P_Contig02F_mRNA.NNA_001829	0.673797	5.84703	16.8623	0.00330508	0.0129583	Protein of unknown function
NNA_Picochlorum_renovo_P_Contig09F_mRNA.NNA_003740	0.673554	0.597896	8.60477	0.0186086	0.04617	Protein of unknown function
NNA_Picochlorum_renovo_P_Contig04F_mRNA.NNA_003242	0.673019	4.49432	46.4071	0.000127329	0.0015717	Similar to PHR2: Blue-light photoreceptor PHR2 (Arabidopsis thaliana)
NNA_Picochlorum_renovo_P_Contig02F_mRNA.NNA_001080	0.672623	6.87089	68.958	3.06504e-05	0.000740603	Similar to pepD: Cytosol non-specific dipeptidase (Escherichia coli (strain K12))
NNA_Picochlorum_renovo_P_Contig13F_mRNA.NNA_006495	0.672622	5.49124	90.1581	1.13221e-05	0.000436295	Similar to CDC6: Cell division control protein 6 homolog (Oryza sativa subsp. japonica)
NNA_Picochlorum_renovo_P_Contig00F_mRNA.NNA_000494	0.672458	3.25225	14.4405	0.00509951	0.0178165	Similar to HARS: Histidine--tRNA ligase, cytoplasmic (Bos taurus)
NNA_Picochlorum_renovo_P_Contig27F_mRNA.NNA_008880	0.672369	4.1916	11.0528	0.0102584	0.0297148	Similar to LINE-1 retrotransposable element ORF2 protein (Homo sapiens)
NNA_Picochlorum_renovo_P_Contig10F_mRNA.NNA_004944	0.67173	5.93195	62.2957	4.44293e-05	0.000895617	Similar to HIS3: Imidazoleglycerol-phosphate dehydratase (Pisum sativum)
NNA_Picochlorum_renovo_P_Contig02F_mRNA.NNA_001164	0.67162	4.99156	32.8743	0.000414691	0.00314896	Protein of unknown function
NNA_Picochlorum_renovo_P_Contig09F_mRNA.NNA_003991	0.671271	2.94473	14.735	0.00482508	0.0171572	Similar to trmA: tRNA/tmRNA (uracil-C(5))-methyltransferase (Neisseria meningitidis serogroup C / serotype 2a (strain ATCC 700532 / DSM 15464 / FAM18))
NNA_Picochlorum_renovo_P_Contig14F_mRNA.NNA_006838	0.670091	4.3104	31.6476	0.000470495	0.00344211	Similar to PIF6: ATP-dependent DNA helicase PIF6 (Trypanosoma brucei brucei (strain 927/4 GUTat10.1))
NNA_Picochlorum_renovo_P_Contig02F_mRNA.NNA_001664	0.670027	5.11561	45.8655	0.000132684	0.00160159	Protein of unknown function
NNA_Picochlorum_renovo_P_Contig02F_mRNA.NNA_001786	0.669827	4.57672	29.4335	0.000597135	0.00406438	Similar to IPT9: tRNA dimethylallyltransferase 9 (Arabidopsis thaliana)
NNA_Picochlorum_renovo_P_Contig00F_mRNA.NNA_000025	0.669135	8.85098	18.2416	0.00263262	0.0110815	Similar to AMY1.2: Alpha-amylase isozyme 3A (Oryza sativa subsp. japonica)
NNA_Picochlorum_renovo_P_Contig16F_mRNA.NNA_007743	0.668979	4.65486	34.1509	0.000365113	0.00291989	Protein of unknown function
NNA_Picochlorum_renovo_P_Contig14F_mRNA.NNA_007006	0.668636	5.40844	11.6135	0.00905707	0.0271809	Similar to FOLD2: Bifunctional protein FolD 2 (Arabidopsis thaliana)
NNA_Picochlorum_renovo_P_Contig03F_mRNA.NNA_002224	0.665349	4.84641	28.1227	0.000692417	0.0044262	Similar to RPA1C: Replication protein A 70 kDa DNA-binding subunit C (Oryza sativa subsp. japonica)
NNA_Picochlorum_renovo_P_Contig14F_mRNA.NNA_006882	0.663759	6.24194	16.5587	0.00348097	0.0134472	Protein of unknown function
NNA_Picochlorum_renovo_P_Contig16F_mRNA.NNA_007654	0.663041	6.0604	26.9729	0.000792088	0.00483887	Similar to CLPP5: ATP-dependent Clp protease proteolytic subunit 5, chloroplastic (Arabidopsis thaliana)
NNA_Picochlorum_renovo_P_Contig15F_mRNA.NNA_007526	0.662961	0.804333	9.78232	0.013816	0.0370928	Similar to UVR8: Ultraviolet-B receptor UVR8 (Arabidopsis thaliana)
NNA_Picochlorum_renovo_P_Contig12F_mRNA.NNA_006131	0.660522	10.9446	30.9651	0.000505611	0.00363573	Protein of unknown function
NNA_Picochlorum_renovo_P_Contig03F_mRNA.NNA_002236	0.659857	5.77926	22.0512	0.00149099	0.00736494	Similar to PSKH1: Serine/threonine-protein kinase H1 homolog (Pinctada fucata)
NNA_Picochlorum_renovo_P_Contig00F_mRNA.NNA_000677	0.659284	6.22038	12.961	0.00681658	0.0220394	Protein of unknown function
NNA_Picochlorum_renovo_P_Contig14F_mRNA.NNA_007161	0.65904	6.35688	24.5356	0.0010701	0.00580342	Protein of unknown function
NNA_Picochlorum_renovo_P_Contig09F_mRNA.NNA_004066	0.658835	5.48637	20.8631	0.00176523	0.00825737	Similar to DSP4: Phosphoglucan phosphatase DSP4, chloroplastic (Arabidopsis thaliana)
NNA_Picochlorum_renovo_P_Contig04F_mRNA.NNA_003124	0.65849	2.28354	9.59785	0.0144545	0.0383982	Similar to NRPB10L: DNA-directed RNA polymerase subunit 10-like protein (Arabidopsis thaliana)
NNA_Picochlorum_renovo_P_Contig09F_mRNA.NNA_003786	0.657708	6.08076	32.8324	0.000416456	0.00315951	Similar to VTC5: GDP-L-galactose phosphorylase 2 (Arabidopsis thaliana)
NNA_Picochlorum_renovo_P_Contig12F_mRNA.NNA_005810	0.657373	3.85843	14.7474	0.00481389	0.0171399	Protein of unknown function
NNA_Picochlorum_renovo_P_Contig03F_mRNA.NNA_002305	0.657268	1.99175	9.41102	0.0151393	0.0396698	Protein of unknown function
NNA_Picochlorum_renovo_P_Contig09F_mRNA.NNA_004108	0.657113	8.1887	75.1404	2.23345e-05	0.000639416	Similar to RPE: Ribulose-phosphate 3-epimerase, chloroplastic (Spinacia oleracea)
NNA_Picochlorum_renovo_P_Contig02F_mRNA.NNA_001360	0.655719	6.51235	47.1481	0.000120431	0.00152922	Protein of unknown function
NNA_Picochlorum_renovo_P_Contig00F_mRNA.NNA_000026	0.654038	5.77238	96.0557	8.91972e-06	0.000384311	Similar to CYP37: Peptidyl-prolyl cis-trans isomerase CYP37, chloroplastic (Arabidopsis thaliana)
NNA_Picochlorum_renovo_P_Contig19F_mRNA.NNA_008118	0.653512	2.16848	12.6587	0.00725265	0.0230547	Similar to OGT: UDP-N-acetylglucosamine--peptide N-acetylglucosaminyltransferase 110 kDa subunit (Oryctolagus cuniculus)
NNA_Picochlorum_renovo_P_Contig21F_mRNA.NNA_008603	0.652967	3.83297	24.0928	0.00113305	0.00603224	Similar to TRABD: TraB domain-containing protein (Bos taurus)
NNA_Picochlorum_renovo_P_Contig03F_mRNA.NNA_002470	0.65293	11.4752	19.2257	0.00225519	0.00987891	Protein of unknown function
NNA_Picochlorum_renovo_P_Contig03F_mRNA.NNA_002494	0.648966	3.67293	19.0442	0.00231944	0.0100761	Protein of unknown function
NNA_Picochlorum_renovo_P_Contig09F_mRNA.NNA_003931	0.648883	7.32925	24.0233	0.00114335	0.00606755	Similar to WRI1: Ethylene-responsive transcription factor WRI1 (Arabidopsis thaliana)
NNA_Picochlorum_renovo_P_Contig09F_mRNA.NNA_004086	0.648799	3.94309	12.204	0.00797647	0.0247509	Protein of unknown function
NNA_Picochlorum_renovo_P_Contig02F_mRNA.NNA_001089	0.648622	3.64751	12.8856	0.00692223	0.0222858	Protein of unknown function
NNA_Picochlorum_renovo_P_Contig08F_mRNA.NNA_003489	0.647079	7.47156	12.462	0.00755523	0.0238041	Similar to LIL3.1: Light-harvesting complex-like protein 3 isotype 1, chloroplastic (Arabidopsis thaliana)
NNA_Picochlorum_renovo_P_Contig00F_mRNA.NNA_000239	0.646974	4.66417	25.0494	0.00100245	0.00557316	Similar to NADP-dependent malic enzyme (Vitis vinifera)
NNA_Picochlorum_renovo_P_Contig02F_mRNA.NNA_001806	0.646565	5.69171	45.8354	0.000132989	0.00160159	Similar to CSR1: Phosphatidylinositol transfer protein CSR1 (Saccharomyces cerevisiae (strain ATCC 204508 / S288c))
NNA_Picochlorum_renovo_P_Contig02F_mRNA.NNA_001099	0.645655	3.85632	34.039	0.000369153	0.00294411	Protein of unknown function
NNA_Picochlorum_renovo_P_Contig10F_mRNA.NNA_004410	0.644668	6.36012	52.0016	8.51236e-05	0.00123797	Similar to EB1C: Microtubule-associated protein RP/EB family member 1C (Arabidopsis thaliana)
NNA_Picochlorum_renovo_P_Contig13F_mRNA.NNA_006361	0.644363	4.78146	18.1995	0.00265047	0.0111232	Protein of unknown function
NNA_Picochlorum_renovo_P_Contig04F_mRNA.NNA_002854	0.64433	3.01652	11.8528	0.00859837	0.0261497	Protein of unknown function
NNA_Picochlorum_renovo_P_Contig12F_mRNA.NNA_005672	0.64383	8.67821	31.1042	0.000498194	0.00358854	Similar to slr0074: UPF0051 protein slr0074 (Synechocystis sp. (strain PCC 6803 / Kazusa))
NNA_Picochlorum_renovo_P_Contig13F_mRNA.NNA_006403	0.643719	3.76518	21.5762	0.00159376	0.00768628	Protein of unknown function
NNA_Picochlorum_renovo_P_Contig11F_mRNA.NNA_005217	0.643589	6.29466	39.1595	0.000229553	0.00216568	Similar to ALDH12A1: Delta-1-pyrroline-5-carboxylate dehydrogenase 12A1, mitochondrial (Arabidopsis thaliana)
NNA_Picochlorum_renovo_P_Contig10F_mRNA.NNA_004496	0.642603	3.41018	18.4389	0.00255097	0.0107995	Similar to pikAII: Narbonolide/10-deoxymethynolide synthase PikA2, modules 3 and 4 (Streptomyces venezuelae)
NNA_Picochlorum_renovo_P_Contig02F_mRNA.NNA_001463	0.642589	4.60498	16.5993	0.00345681	0.0133832	Similar to Polr2d: DNA-directed RNA polymerase II subunit RPB4 (Mus musculus)
NNA_Picochlorum_renovo_P_Contig09F_mRNA.NNA_004182	0.641802	5.63255	19.4447	0.00218057	0.00964731	Similar to sf3b1: Splicing factor 3B subunit 1 (Xenopus laevis)
NNA_Picochlorum_renovo_P_Contig00F_mRNA.NNA_000011	0.641738	5.39729	39.9373	0.000214565	0.00208251	Protein of unknown function
NNA_Picochlorum_renovo_P_Contig00F_mRNA.NNA_000121	0.641584	2.97568	9.70548	0.0140776	0.0376147	Similar to sll1737: Tic20 family protein (Synechocystis sp. (strain PCC 6803 / Kazusa))
NNA_Picochlorum_renovo_P_Contig14F_mRNA.NNA_007086	0.641313	5.45857	26.2359	0.000865492	0.00507886	Protein of unknown function
NNA_Picochlorum_renovo_P_Contig04F_mRNA.NNA_003119	0.641176	3.25778	11.892	0.00852607	0.0260335	Protein of unknown function
NNA_Picochlorum_renovo_P_Contig12F_mRNA.NNA_005950	0.640376	4.02543	17.4574	0.00299135	0.0121299	Protein of unknown function
NNA_Picochlorum_renovo_P_Contig09F_mRNA.NNA_003741	0.640272	6.12428	68.0646	3.21528e-05	0.000756763	Protein of unknown function
NNA_Picochlorum_renovo_P_Contig02F_mRNA.NNA_001357	0.639381	5.42032	36.943	0.00028005	0.00245988	Similar to At4g39280: Phenylalanine--tRNA ligase alpha subunit, cytoplasmic (Arabidopsis thaliana)
NNA_Picochlorum_renovo_P_Contig13F_mRNA.NNA_006691	0.638516	4.79658	43.4378	0.000160445	0.00176995	Similar to SECA2: Protein translocase subunit SECA2, chloroplastic (Arabidopsis thaliana)
NNA_Picochlorum_renovo_P_Contig04F_mRNA.NNA_003134	0.638419	7.41116	65.7321	3.65311e-05	0.000809456	Similar to PDH2: Pyruvate dehydrogenase E1 component subunit beta-1, mitochondrial (Arabidopsis thaliana)
NNA_Picochlorum_renovo_P_Contig12F_mRNA.NNA_005981	0.637028	5.44843	24.6072	0.00106035	0.00578873	Similar to CCB1: Protein COFACTOR ASSEMBLY OF COMPLEX C SUBUNIT B CCB1, chloroplastic (Arabidopsis thaliana)
NNA_Picochlorum_renovo_P_Contig04F_mRNA.NNA_002615	0.63566	4.33479	24.3388	0.00109753	0.00590414	Similar to BOR2: Probable boron transporter 2 (Arabidopsis thaliana)
NNA_Picochlorum_renovo_P_Contig02F_mRNA.NNA_001858	0.633777	6.45381	12.292	0.00782963	0.0244034	Similar to rsmB: Ribosomal RNA small subunit methyltransferase B (Bacillus subtilis (strain 168))
NNA_Picochlorum_renovo_P_Contig02F_mRNA.NNA_001182	0.633571	5.51914	48.2671	0.000110875	0.00144904	Similar to NT5DC4: 5'-nucleotidase domain-containing protein 4 (Homo sapiens)
NNA_Picochlorum_renovo_P_Contig11F_mRNA.NNA_005333	0.63294	6.52268	12.7971	0.00704886	0.0225639	Protein of unknown function
NNA_Picochlorum_renovo_P_Contig19F_mRNA.NNA_008361	0.632709	6.41244	10.2727	0.012283	0.0338973	Protein of unknown function
NNA_Picochlorum_renovo_P_Contig10F_mRNA.NNA_004475	0.631834	7.89773	25.2693	0.000975129	0.00547019	Protein of unknown function
NNA_Picochlorum_renovo_P_Contig15F_mRNA.NNA_007314	0.631268	6.19254	58.9762	5.41842e-05	0.001001	Similar to GSTF14: Glutathione S-transferase F14 (Arabidopsis thaliana)
NNA_Picochlorum_renovo_P_Contig18F_mRNA.NNA_008078	0.631014	5.7631	27.1497	0.000775655	0.00477317	Similar to APC8: Anaphase-promoting complex subunit 8 (Arabidopsis thaliana)
NNA_Picochlorum_renovo_P_Contig02F_mRNA.NNA_001872	0.63082	9.73483	12.2505	0.00789847	0.0245328	Similar to LHCA4: Chlorophyll a-b binding protein 4, chloroplastic (Arabidopsis thaliana)
NNA_Picochlorum_renovo_P_Contig16F_mRNA.NNA_007726	0.630362	9.04722	23.4961	0.00122536	0.00636219	Protein of unknown function
NNA_Picochlorum_renovo_P_Contig11F_mRNA.NNA_005381	0.630184	7.30993	11.9411	0.0084365	0.0258445	Similar to ATPG: ATP synthase subunit b', chloroplastic (Chlamydomonas reinhardtii)
NNA_Picochlorum_renovo_P_Contig18F_mRNA.NNA_008002	0.630127	5.61717	17.5125	0.00296421	0.0120664	Protein of unknown function
NNA_Picochlorum_renovo_P_Contig03F_mRNA.NNA_002424	0.630041	6.06945	14.5649	0.00498126	0.0175272	Similar to LPXC5: Probable UDP-3-O-acyl-N-acetylglucosamine deacetylase 5 (Arabidopsis thaliana)
NNA_Picochlorum_renovo_P_Contig02F_mRNA.NNA_001364	0.629666	4.36452	14.6997	0.00485693	0.0172452	Similar to BOB1: Protein BOBBER 1 (Arabidopsis thaliana)
NNA_Picochlorum_renovo_P_Contig25F_mRNA.NNA_008857	0.628742	4.47973	30.7025	0.000519989	0.0037074	Protein of unknown function
NNA_Picochlorum_renovo_P_Contig09F_mRNA.NNA_004232	0.628489	7.45646	20.3169	0.00191235	0.00871284	Protein of unknown function
NNA_Picochlorum_renovo_P_Contig04F_mRNA.NNA_002968	0.628426	4.03741	18.0477	0.00271609	0.011342	Protein of unknown function
NNA_Picochlorum_renovo_P_Contig18F_mRNA.NNA_008066	0.627667	4.74195	29.5203	0.000591417	0.00404512	Similar to ileS: Isoleucine--tRNA ligase (Nostoc sp. (strain PCC 7120 / SAG 25.82 / UTEX 2576))
NNA_Picochlorum_renovo_P_Contig04F_mRNA.NNA_002881	0.62697	5.79931	63.8903	4.0524e-05	0.000853746	Similar to UGLYAH: Probable (S)-ureidoglycine aminohydrolase (Oryza sativa subsp. japonica)
NNA_Picochlorum_renovo_P_Contig04F_mRNA.NNA_002702	0.626812	6.15582	11.4474	0.00939367	0.0279121	Similar to PYRE-F: Uridine 5'-monophosphate synthase (Arabidopsis thaliana)
NNA_Picochlorum_renovo_P_Contig22F_mRNA.NNA_008675	0.626009	7.20569	31.405	0.000482616	0.00351158	Protein of unknown function
NNA_Picochlorum_renovo_P_Contig15F_mRNA.NNA_007341	0.625754	6.69695	28.2162	0.000685018	0.00440392	Protein of unknown function
NNA_Picochlorum_renovo_P_Contig03F_mRNA.NNA_002389	0.624998	4.43525	25.4187	0.0009571	0.00540055	Similar to RRP4: Exosome complex component RRP4 homolog (Arabidopsis thaliana)
NNA_Picochlorum_renovo_P_Contig13F_mRNA.NNA_006658	0.623832	7.94864	43.056	0.000165449	0.0017826	Similar to Malate dehydrogenase [NADP] 1, chloroplastic (Sorghum bicolor)
NNA_Picochlorum_renovo_P_Contig21F_mRNA.NNA_008610	0.62354	7.34902	69.8541	2.92304e-05	0.000729111	Similar to Mbd4: Methyl-CpG-binding domain protein 4 (Mus musculus)
NNA_Picochlorum_renovo_P_Contig03F_mRNA.NNA_002465	0.623182	5.86456	77.7686	1.96625e-05	0.000586111	Similar to PKHD1L1: Fibrocystin-L (Homo sapiens)
NNA_Picochlorum_renovo_P_Contig03F_mRNA.NNA_002200	0.622345	7.75909	49.3811	0.000102283	0.00138455	Similar to FH6: Formin-like protein 6 (Arabidopsis thaliana)
NNA_Picochlorum_renovo_P_Contig15F_mRNA.NNA_007507	0.621838	2.8744	19.5025	0.0021614	0.0095877	Similar to osgep: Probable tRNA N6-adenosine threonylcarbamoyltransferase (Nematostella vectensis)
NNA_Picochlorum_renovo_P_Contig10F_mRNA.NNA_004568	0.620292	2.21192	13.354	0.00629773	0.0207603	Similar to glcA: Glucan endo-1,3-beta-glucosidase A1 (Bacillus circulans)
NNA_Picochlorum_renovo_P_Contig02F_mRNA.NNA_001626	0.619652	4.02799	18.3088	0.00260445	0.010985	Protein of unknown function
NNA_Picochlorum_renovo_P_Contig00F_mRNA.NNA_000050	0.619366	8.38	29.1676	0.000615069	0.00413291	Similar to CSBP: Sedoheptulose-1,7-bisphosphatase, chloroplastic (Chlamydomonas reinhardtii)
NNA_Picochlorum_renovo_P_Contig09F_mRNA.NNA_003544	0.619218	5.66403	45.7875	0.000133477	0.00160516	Protein of unknown function
NNA_Picochlorum_renovo_P_Contig14F_mRNA.NNA_006862	0.618718	4.66938	11.8387	0.00862453	0.0262089	Similar to mdmC: O-methyltransferase MdmC (Streptomyces mycarofaciens)
NNA_Picochlorum_renovo_P_Contig14F_mRNA.NNA_007096	0.618452	5.0898	17.783	0.0028354	0.0117065	Similar to At2g40290: Eukaryotic translation initiation factor 2 subunit alpha homolog (Arabidopsis thaliana)
NNA_Picochlorum_renovo_P_Contig21F_mRNA.NNA_008513	0.617128	5.555	11.3887	0.0095163	0.0281768	Protein of unknown function
NNA_Picochlorum_renovo_P_Contig02F_mRNA.NNA_001207	0.616486	8.10202	48.3337	0.000110336	0.00144904	Similar to MPK1: Mitogen-activated protein kinase homolog 1 (Petunia hybrida)
NNA_Picochlorum_renovo_P_Contig02F_mRNA.NNA_001672	0.616255	5.62738	12.2901	0.00783265	0.0244037	Similar to APT3: Adenine phosphoribosyltransferase 3 (Arabidopsis thaliana)
NNA_Picochlorum_renovo_P_Contig12F_mRNA.NNA_005988	0.616141	4.68095	14.7388	0.00482163	0.0171522	Similar to Vps50: Syndetin (Mus musculus)
NNA_Picochlorum_renovo_P_Contig02F_mRNA.NNA_001426	0.615655	6.74428	77.1163	2.02867e-05	0.000594897	Protein of unknown function
NNA_Picochlorum_renovo_P_Contig00F_mRNA.NNA_000512	0.615296	7.40517	24.548	0.00106841	0.00580213	Similar to USP2: Ubiquitin carboxyl-terminal hydrolase 2 (Gallus gallus)
NNA_Picochlorum_renovo_P_Contig04F_mRNA.NNA_002946	0.615215	6.68905	18.4396	0.00255067	0.0107995	Similar to DHS2: Phospho-2-dehydro-3-deoxyheptonate aldolase 2, chloroplastic (Arabidopsis thaliana)
NNA_Picochlorum_renovo_P_Contig03F_mRNA.NNA_002072	0.615191	6.3391	24.6033	0.00106088	0.00578873	Similar to aroK: Shikimate kinase (Synechocystis sp. (strain PCC 6803 / Kazusa))
NNA_Picochlorum_renovo_P_Contig00F_mRNA.NNA_000162	0.613858	5.70021	12.3386	0.00775308	0.0242367	Similar to Ferredoxin-thioredoxin reductase, variable chain (Zea mays)
NNA_Picochlorum_renovo_P_Contig28F_mRNA.NNA_008896	0.613276	6.50178	26.6534	0.000822924	0.00493754	Protein of unknown function
NNA_Picochlorum_renovo_P_Contig04F_mRNA.NNA_002984	0.613086	5.15089	54.1544	7.36429e-05	0.00113954	Similar to GINS2: DNA replication complex GINS protein PSF2 (Arabidopsis thaliana)
NNA_Picochlorum_renovo_P_Contig19F_mRNA.NNA_008133	0.612865	6.97649	37.0871	0.00027637	0.00243774	Protein of unknown function
NNA_Picochlorum_renovo_P_Contig00F_mRNA.NNA_000204	0.612478	2.07194	12.6576	0.0072543	0.0230547	Protein of unknown function
NNA_Picochlorum_renovo_P_Contig09F_mRNA.NNA_004230	0.611804	7.22308	26.8512	0.000803658	0.00488471	Similar to ackA: Acetate kinase (Campylobacter fetus subsp. fetus (strain 82-40))
NNA_Picochlorum_renovo_P_Contig00F_mRNA.NNA_000924	0.611237	6.34565	66.5935	3.48324e-05	0.000787099	Similar to TPPP: Tubulin polymerization-promoting protein (Bos taurus)
NNA_Picochlorum_renovo_P_Contig16F_mRNA.NNA_007785	0.610212	7.6514	13.8024	0.0057646	0.0194842	Protein of unknown function
NNA_Picochlorum_renovo_P_Contig02F_mRNA.NNA_001465	0.609534	4.43138	20.6	0.00183425	0.00846254	Similar to ARP: DNA-(apurinic or apyrimidinic site) lyase, chloroplastic (Arabidopsis thaliana)
NNA_Picochlorum_renovo_P_Contig13F_mRNA.NNA_006269	0.609329	6.07945	17.0717	0.00319021	0.0126256	Similar to PHR1: Deoxyribodipyrimidine photo-lyase (Arabidopsis thaliana)
NNA_Picochlorum_renovo_P_Contig19F_mRNA.NNA_008241	0.60829	6.92039	56.471	6.33646e-05	0.00107535	Similar to UVR8: Ultraviolet-B receptor UVR8 (Arabidopsis thaliana)
NNA_Picochlorum_renovo_P_Contig00F_mRNA.NNA_000248	0.607116	4.42717	26.8719	0.000801683	0.00487623	Protein of unknown function
NNA_Picochlorum_renovo_P_Contig02F_mRNA.NNA_001695	0.606965	6.50969	69.4522	2.98569e-05	0.000733851	Similar to ANKHD1: Ankyrin repeat and KH domain-containing protein 1 (Homo sapiens)
NNA_Picochlorum_renovo_P_Contig00F_mRNA.NNA_000554	0.605629	2.78544	9.5368	0.0146739	0.0387889	Similar to At3g58180: Deoxyhypusine hydroxylase (Arabidopsis thaliana)
NNA_Picochlorum_renovo_P_Contig09F_mRNA.NNA_004062	0.605525	7.8823	9.76847	0.0138627	0.0371825	Similar to GDCSP: Glycine dehydrogenase (decarboxylating), mitochondrial (Solanum tuberosum)
NNA_Picochlorum_renovo_P_Contig03F_mRNA.NNA_002133	0.604687	3.19559	16.0919	0.00377492	0.0143353	Similar to NUP50B: Nuclear pore complex protein NUP50B (Arabidopsis thaliana)
NNA_Picochlorum_renovo_P_Contig10F_mRNA.NNA_004919	0.604541	8.05538	35.3756	0.000324316	0.00269677	Similar to BIP8: Luminal-binding protein 8 (Fragment) (Nicotiana tabacum)
NNA_Picochlorum_renovo_P_Contig27F_mRNA.NNA_008878	0.603113	3.80794	21.1591	0.00169138	0.00800547	Protein of unknown function
NNA_Picochlorum_renovo_P_Contig04F_mRNA.NNA_003029	0.602271	6.20896	72.0508	2.60813e-05	0.000695579	Similar to snrpb: Small nuclear ribonucleoprotein-associated protein B (Dictyostelium discoideum)
NNA_Picochlorum_renovo_P_Contig10F_mRNA.NNA_004315	0.602213	6.07556	36.373	0.00029522	0.00253486	Protein of unknown function
NNA_Picochlorum_renovo_P_Contig12F_mRNA.NNA_005834	0.601659	4.70656	16.9709	0.00324484	0.0127937	Protein of unknown function
NNA_Picochlorum_renovo_P_Contig04F_mRNA.NNA_003050	0.601162	4.1412	13.2525	0.00642685	0.0210867	Protein of unknown function
NNA_Picochlorum_renovo_P_Contig02F_mRNA.NNA_001300	0.600606	5.59722	50.1699	9.66971e-05	0.00134131	Protein of unknown function
NNA_Picochlorum_renovo_P_Contig00F_mRNA.NNA_000402	0.600428	6.8846	26.3009	0.000858693	0.00506522	Similar to fum-1: Probable fumarate hydratase, mitochondrial (Caenorhabditis elegans)
NNA_Picochlorum_renovo_P_Contig21F_mRNA.NNA_008465	0.600235	4.76735	17.9946	0.00273951	0.011402	Protein of unknown function
NNA_Picochlorum_renovo_P_Contig13F_mRNA.NNA_006368	0.600208	4.22732	27.9775	0.0007041	0.00449405	Protein of unknown function
NNA_Picochlorum_renovo_P_Contig02F_mRNA.NNA_001500	0.599646	5.00126	38.7321	0.000238346	0.00221385	Similar to FKFBP: 6-phosphofructo-2-kinase/fructose-2,6-bisphosphatase (Arabidopsis thaliana)
NNA_Picochlorum_renovo_P_Contig10F_mRNA.NNA_004344	0.59879	1.33506	13.3183	0.00634282	0.0208517	Protein of unknown function
NNA_Picochlorum_renovo_P_Contig03F_mRNA.NNA_002059	0.598776	6.16485	13.9033	0.00565251	0.0192057	Similar to LTD: Protein LHCP TRANSLOCATION DEFECT (Arabidopsis thaliana)
NNA_Picochlorum_renovo_P_Contig03F_mRNA.NNA_002170	0.598439	10.1984	25.2087	0.000982563	0.00549873	Protein of unknown function
NNA_Picochlorum_renovo_P_Contig10F_mRNA.NNA_004334	0.598323	5.9498	55.9993	6.53047e-05	0.00107849	Similar to lgrE: Linear gramicidin dehydrogenase LgrE (Brevibacillus parabrevis)
NNA_Picochlorum_renovo_P_Contig02F_mRNA.NNA_001085	0.598309	3.5156	17.4653	0.00298746	0.01212	Protein of unknown function
NNA_Picochlorum_renovo_P_Contig09F_mRNA.NNA_004193	0.598297	5.78172	71.2906	2.71208e-05	0.000708466	Protein of unknown function
NNA_Picochlorum_renovo_P_Contig15F_mRNA.NNA_007240	0.598016	5.73185	11.4287	0.00943265	0.0279784	Similar to PPD5: PsbP domain-containing protein 5, chloroplastic (Arabidopsis thaliana)
NNA_Picochlorum_renovo_P_Contig00F_mRNA.NNA_000946	0.59778	4.75697	11.8018	0.00869371	0.0263712	Similar to ATG10: Ubiquitin-like-conjugating enzyme ATG10 (Homo sapiens)
NNA_Picochlorum_renovo_P_Contig10F_mRNA.NNA_004399	0.597117	3.80776	20.4341	0.00187954	0.00861004	Protein of unknown function
NNA_Picochlorum_renovo_P_Contig11F_mRNA.NNA_005455	0.59617	5.51718	37.5515	0.000264913	0.00237913	Similar to nudF: ADP-ribose pyrophosphatase (Methanocaldococcus jannaschii (strain ATCC 43067 / DSM 2661 / JAL-1 / JCM 10045 / NBRC 100440))
NNA_Picochlorum_renovo_P_Contig03F_mRNA.NNA_002121	0.595587	3.24098	25.12	0.000993575	0.00553845	Protein of unknown function
NNA_Picochlorum_renovo_P_Contig18F_mRNA.NNA_008062	0.594988	6.37168	19.0045	0.00233381	0.0101162	Similar to Pc: Pyruvate carboxylase, mitochondrial (Rattus norvegicus)
NNA_Picochlorum_renovo_P_Contig09F_mRNA.NNA_004069	0.594563	5.7502	12.1871	0.00800509	0.0248214	Similar to At3g61320: UPF0187 protein At3g61320, chloroplastic (Arabidopsis thaliana)
NNA_Picochlorum_renovo_P_Contig02F_mRNA.NNA_001093	0.594414	4.65615	11.7987	0.00869943	0.0263712	Similar to PRORP3: Proteinaceous RNase P 3 (Arabidopsis thaliana)
NNA_Picochlorum_renovo_P_Contig16F_mRNA.NNA_007727	0.593581	7.67328	28.4773	0.000664875	0.00432246	Protein of unknown function
NNA_Picochlorum_renovo_P_Contig10F_mRNA.NNA_004570	0.593254	7.1469	43.9878	0.000153564	0.00173736	Similar to BAZ2B: Bromodomain adjacent to zinc finger domain protein 2B (Homo sapiens)
NNA_Picochlorum_renovo_P_Contig00F_mRNA.NNA_000009	0.59175	3.73247	23.3555	0.00124846	0.00645819	Protein of unknown function
NNA_Picochlorum_renovo_P_Contig19F_mRNA.NNA_008170	0.591734	6.3674	68.0204	3.22295e-05	0.000756763	Protein of unknown function
NNA_Picochlorum_renovo_P_Contig09F_mRNA.NNA_003747	0.591605	3.53843	12.4806	0.00752601	0.0237239	Protein of unknown function
NNA_Picochlorum_renovo_P_Contig00F_mRNA.NNA_000478	0.59158	5.84359	50.777	9.26548e-05	0.00129809	Similar to YNK1: Nucleoside diphosphate kinase (Saccharomyces cerevisiae (strain ATCC 204508 / S288c))
NNA_Picochlorum_renovo_P_Contig10F_mRNA.NNA_004867	0.59157	6.18601	65.7021	3.65921e-05	0.000809456	Protein of unknown function
NNA_Picochlorum_renovo_P_Contig13F_mRNA.NNA_006372	0.591509	6.38355	59.1535	5.35994e-05	0.000999017	Protein of unknown function
NNA_Picochlorum_renovo_P_Contig02F_mRNA.NNA_001719	0.591281	2.20865	13.7538	0.0058195	0.0196303	Protein of unknown function
NNA_Picochlorum_renovo_P_Contig13F_mRNA.NNA_006752	0.591171	4.96021	45.1379	0.000140327	0.00164747	Protein of unknown function
NNA_Picochlorum_renovo_P_Contig14F_mRNA.NNA_006821	0.590209	4.53726	27.3841	0.000754503	0.00468828	Similar to BBR: E3 ubiquitin ligase BIG BROTHER-related (Arabidopsis thaliana)
NNA_Picochlorum_renovo_P_Contig09F_mRNA.NNA_003935	0.589802	11.9548	16.9625	0.00324947	0.012798	Protein of unknown function
NNA_Picochlorum_renovo_P_Contig03F_mRNA.NNA_002448	0.589485	5.62711	68.8444	3.08364e-05	0.000740603	Protein of unknown function
NNA_Picochlorum_renovo_P_Contig03F_mRNA.NNA_002248	0.588916	10.5928	33.3556	0.000395068	0.00306927	Similar to ACC2: Acetyl-CoA carboxylase 2 (Arabidopsis thaliana)
NNA_Picochlorum_renovo_P_Contig19F_mRNA.NNA_008181	0.587408	5.24887	12.9244	0.00686769	0.0221527	Similar to UPL7: E3 ubiquitin-protein ligase UPL7 (Arabidopsis thaliana)
NNA_Picochlorum_renovo_P_Contig16F_mRNA.NNA_007733	0.587164	4.47767	28.942	0.000630819	0.00419515	Protein of unknown function
NNA_Picochlorum_renovo_P_Contig18F_mRNA.NNA_008006	0.586563	5.94369	28.8982	0.000633935	0.00420588	Protein of unknown function
NNA_Picochlorum_renovo_P_Contig10F_mRNA.NNA_004806	0.584488	2.47912	12.6729	0.00723147	0.0230145	Protein of unknown function
NNA_Picochlorum_renovo_P_Contig12F_mRNA.NNA_005906	0.583883	6.12306	37.7465	0.000260278	0.00235258	Similar to gyrA: DNA gyrase subunit A (Synechocystis sp. (strain PCC 6803 / Kazusa))
NNA_Picochlorum_renovo_P_Contig14F_mRNA.NNA_006908	0.583526	4.00972	9.41415	0.0151275	0.0396513	Protein of unknown function
NNA_Picochlorum_renovo_P_Contig04F_mRNA.NNA_002973	0.583049	3.83176	25.5142	0.000945785	0.00536817	Similar to fabG: 3-oxoacyl-[acyl-carrier-protein] reductase FabG (Thermotoga maritima (strain ATCC 43589 / MSB8 / DSM 3109 / JCM 10099))
NNA_Picochlorum_renovo_P_Contig00F_mRNA.NNA_000695	0.582882	5.28544	44.8191	0.000143848	0.00167478	Protein of unknown function
NNA_Picochlorum_renovo_P_Contig02F_mRNA.NNA_001170	0.582768	4.44967	19.1307	0.00228853	0.00996892	Similar to PK: Pyridoxal kinase (Arabidopsis thaliana)
NNA_Picochlorum_renovo_P_Contig09F_mRNA.NNA_003621	0.582726	5.95918	52.6749	8.13072e-05	0.00120754	Protein of unknown function
NNA_Picochlorum_renovo_P_Contig12F_mRNA.NNA_006134	0.58162	7.01697	68.1899	3.19365e-05	0.000754097	Protein of unknown function
NNA_Picochlorum_renovo_P_Contig10F_mRNA.NNA_004774	0.580562	8.68727	68.885	3.07698e-05	0.000740603	Similar to At4g10260: Probable fructokinase-5 (Arabidopsis thaliana)
NNA_Picochlorum_renovo_P_Contig13F_mRNA.NNA_006432	0.58053	9.3695	27.0765	0.000782405	0.00479715	Similar to EMB2360: Glutathione reductase, chloroplastic (Arabidopsis thaliana)
NNA_Picochlorum_renovo_P_Contig02F_mRNA.NNA_001196	0.580045	6.0251	10.1333	0.0126962	0.0346959	Similar to Elongation factor 2 (Parachlorella kessleri)
NNA_Picochlorum_renovo_P_Contig10F_mRNA.NNA_004270	0.579843	5.71109	68.8673	3.07989e-05	0.000740603	Similar to NIFU2: NifU-like protein 2, chloroplastic (Arabidopsis thaliana)
NNA_Picochlorum_renovo_P_Contig00F_mRNA.NNA_000111	0.57787	7.00876	20.9033	0.00175497	0.00822018	Similar to abcB2: ABC transporter B family member 2 (Dictyostelium discoideum)
NNA_Picochlorum_renovo_P_Contig03F_mRNA.NNA_001976	0.577795	6.69884	13.6089	0.00598741	0.0199961	Protein of unknown function
NNA_Picochlorum_renovo_P_Contig09F_mRNA.NNA_004243	0.577476	6.97856	64.9713	3.81182e-05	0.000830108	Similar to ARGF: Ornithine carbamoyltransferase, chloroplastic (Pisum sativum)
NNA_Picochlorum_renovo_P_Contig03F_mRNA.NNA_001886	0.576894	2.83288	13.0399	0.00670827	0.0217889	Protein of unknown function
NNA_Picochlorum_renovo_P_Contig00F_mRNA.NNA_000777	0.57562	5.65237	40.4022	0.000206188	0.00205971	Similar to Cdk5rap1: CDK5 regulatory subunit-associated protein 1 (Rattus norvegicus)
NNA_Picochlorum_renovo_P_Contig22F_mRNA.NNA_008698	0.575109	3.65585	17.1316	0.00315824	0.0125523	Protein of unknown function
NNA_Picochlorum_renovo_P_Contig18F_mRNA.NNA_007985	0.574874	4.59859	25.638	0.000931372	0.00531147	Similar to pri1: DNA primase small subunit (Schizosaccharomyces pombe (strain 972 / ATCC 24843))
NNA_Picochlorum_renovo_P_Contig16F_mRNA.NNA_007682	0.574857	3.68925	12.6378	0.00728404	0.0231317	Similar to tigA: Protein disulfide-isomerase tigA (Aspergillus niger)
NNA_Picochlorum_renovo_P_Contig02F_mRNA.NNA_001236	0.574193	7.8836	41.7021	0.000184835	0.00190881	Protein of unknown function
NNA_Picochlorum_renovo_P_Contig02F_mRNA.NNA_001849	0.573257	5.91543	21.9838	0.00150506	0.00738991	Similar to impdh: Inosine-5'-monophosphate dehydrogenase (Dictyostelium discoideum)
NNA_Picochlorum_renovo_P_Contig04F_mRNA.NNA_003263	0.572021	4.15939	27.4594	0.000747866	0.00466017	Similar to grid2: Glutamate receptor ionotropic, delta-2 (Danio rerio)
NNA_Picochlorum_renovo_P_Contig11F_mRNA.NNA_005157	0.571816	4.66291	36.4246	0.000293806	0.00253046	Similar to AGD3: ADP-ribosylation factor GTPase-activating protein AGD3 (Arabidopsis thaliana)
NNA_Picochlorum_renovo_P_Contig03F_mRNA.NNA_002235	0.571379	5.69482	31.6173	0.000471986	0.00345001	Protein of unknown function
NNA_Picochlorum_renovo_P_Contig02F_mRNA.NNA_001529	0.57121	5.54989	54.0107	7.43463e-05	0.00114251	Similar to ERG: GTP-binding protein ERG (Antirrhinum majus)
NNA_Picochlorum_renovo_P_Contig12F_mRNA.NNA_006145	0.570881	4.72378	11.1252	0.0100926	0.0293051	Protein of unknown function
NNA_Picochlorum_renovo_P_Contig13F_mRNA.NNA_006672	0.570797	3.96706	16.5625	0.0034787	0.0134446	Similar to spp27: Upstream activation factor subunit spp27 (Schizosaccharomyces pombe (strain 972 / ATCC 24843))
NNA_Picochlorum_renovo_P_Contig10F_mRNA.NNA_004311	0.570204	6.41022	52.0518	8.48312e-05	0.00123737	Similar to OASC: Cysteine synthase, mitochondrial (Arabidopsis thaliana)
NNA_Picochlorum_renovo_P_Contig03F_mRNA.NNA_002396	0.569971	6.26865	39.4574	0.000223662	0.00213405	Similar to At4g14490: FHA domain-containing protein At4g14490 (Arabidopsis thaliana)
NNA_Picochlorum_renovo_P_Contig00F_mRNA.NNA_001044	0.569119	3.4471	23.3459	0.00125006	0.00645851	Similar to FOLT1: Folate transporter 1, chloroplastic (Arabidopsis thaliana)
NNA_Picochlorum_renovo_P_Contig15F_mRNA.NNA_007275	0.568589	7.17909	58.1707	5.69435e-05	0.00102963	Similar to VIP3: WD repeat-containing protein VIP3 (Arabidopsis thaliana)
NNA_Picochlorum_renovo_P_Contig13F_mRNA.NNA_006745	0.568307	4.82663	12.6603	0.00725033	0.0230547	Similar to ufaA1: Tuberculostearic acid methyltransferase UfaA1 (Mycobacterium tuberculosis (strain ATCC 25618 / H37Rv))
NNA_Picochlorum_renovo_P_Contig02F_mRNA.NNA_001549	0.56777	5.89129	46.8523	0.000123127	0.00154941	Protein of unknown function
NNA_Picochlorum_renovo_P_Contig02F_mRNA.NNA_001219	0.567382	6.24011	36.9085	0.000280941	0.00246312	Protein of unknown function
NNA_Picochlorum_renovo_P_Contig09F_mRNA.NNA_003934	0.567216	10.5586	18.5053	0.00252418	0.0107424	Protein of unknown function
NNA_Picochlorum_renovo_P_Contig00F_mRNA.NNA_000253	0.566927	6.58084	20.0126	0.00200098	0.00899478	Similar to ATP2B1: Plasma membrane calcium-transporting ATPase 1 (Sus scrofa)
NNA_Picochlorum_renovo_P_Contig10F_mRNA.NNA_004711	0.566055	3.36377	10.0465	0.0129623	0.0353248	Similar to SPAC29E6.06c: Probable cysteine--tRNA ligase (Schizosaccharomyces pombe (strain 972 / ATCC 24843))
NNA_Picochlorum_renovo_P_Contig14F_mRNA.NNA_006936	0.56599	6.66942	67.3266	3.34636e-05	0.000766472	Similar to GCH1: GTP cyclohydrolase 1 (Solanum lycopersicum)
NNA_Picochlorum_renovo_P_Contig00F_mRNA.NNA_000823	0.56576	6.22148	56.4344	6.35126e-05	0.00107535	Protein of unknown function
NNA_Picochlorum_renovo_P_Contig13F_mRNA.NNA_006582	0.56563	7.41721	31.3909	0.000483333	0.00351158	Similar to Os05g0200100: Thioredoxin-like 2, chloroplastic (Oryza sativa subsp. japonica)
NNA_Picochlorum_renovo_P_Contig14F_mRNA.NNA_007137	0.56541	10.9258	20.2513	0.00193104	0.00875529	Protein of unknown function
NNA_Picochlorum_renovo_P_Contig14F_mRNA.NNA_007162	0.564926	3.00564	10.7522	0.010985	0.0313701	Protein of unknown function
NNA_Picochlorum_renovo_P_Contig02F_mRNA.NNA_001654	0.564757	8.39387	11.3825	0.00952957	0.0281963	Similar to GSA: Glutamate-1-semialdehyde 2,1-aminomutase, chloroplastic (Chlamydomonas reinhardtii)
NNA_Picochlorum_renovo_P_Contig12F_mRNA.NNA_005968	0.564385	4.21644	33.9972	0.000370677	0.00294509	Protein of unknown function
NNA_Picochlorum_renovo_P_Contig12F_mRNA.NNA_006177	0.56377	4.34801	26.5732	0.000830896	0.00497827	Protein of unknown function
NNA_Picochlorum_renovo_P_Contig02F_mRNA.NNA_001382	0.563379	3.49662	8.8447	0.0174802	0.0441788	Protein of unknown function
NNA_Picochlorum_renovo_P_Contig13F_mRNA.NNA_006443	0.562876	3.65662	23.056	0.00129952	0.00665271	Protein of unknown function
NNA_Picochlorum_renovo_P_Contig00F_mRNA.NNA_000893	0.562513	4.91431	28.3475	0.000674795	0.00436175	Protein of unknown function
NNA_Picochlorum_renovo_P_Contig11F_mRNA.NNA_005317	0.56144	4.98771	8.99733	0.016807	0.0428379	Similar to jmjd6: Bifunctional arginine demethylase and lysyl-hydroxylase JMJD6 (Danio rerio)
NNA_Picochlorum_renovo_P_Contig10F_mRNA.NNA_004705	0.561242	3.54336	12.33	0.00776725	0.0242625	Protein of unknown function
NNA_Picochlorum_renovo_P_Contig04F_mRNA.NNA_002718	0.561117	7.72906	15.6755	0.00406372	0.0151015	Similar to HEMB: Delta-aminolevulinic acid dehydratase, chloroplastic (Chlamydomonas reinhardtii)
NNA_Picochlorum_renovo_P_Contig02F_mRNA.NNA_001138	0.561005	4.4369	27.674	0.000729337	0.0045975	Protein of unknown function
NNA_Picochlorum_renovo_P_Contig22F_mRNA.NNA_008722	0.560893	4.57882	25.1635	0.00098816	0.00551925	Protein of unknown function
NNA_Picochlorum_renovo_P_Contig15F_mRNA.NNA_007458	0.560771	4.84355	43.268	0.000162646	0.00177328	Protein of unknown function
NNA_Picochlorum_renovo_P_Contig15F_mRNA.NNA_007392	0.560173	4.84747	42.8698	0.000167959	0.00179346	Similar to MGD3: Monogalactosyldiacylglycerol synthase 3, chloroplastic (Arabidopsis thaliana)
NNA_Picochlorum_renovo_P_Contig03F_mRNA.NNA_002092	0.559991	5.66934	22.2015	0.00146022	0.00724591	Protein of unknown function
NNA_Picochlorum_renovo_P_Contig02F_mRNA.NNA_001504	0.559917	6.77214	27.8367	0.000715677	0.00453743	Similar to pdhB: Pyruvate dehydrogenase E1 component subunit beta (Porphyra purpurea)
NNA_Picochlorum_renovo_P_Contig09F_mRNA.NNA_003639	0.559754	6.07589	17.7493	0.00285106	0.0117614	Protein of unknown function
NNA_Picochlorum_renovo_P_Contig11F_mRNA.NNA_005097	0.558749	4.38394	21.4088	0.00163207	0.0077994	Similar to egt1: Ergothioneine biosynthesis protein 1 (Schizosaccharomyces pombe (strain 972 / ATCC 24843))
NNA_Picochlorum_renovo_P_Contig02F_mRNA.NNA_001555	0.558205	3.85469	13.5464	0.00606163	0.0201798	Similar to PAS1: Peptidyl-prolyl cis-trans isomerase PASTICCINO1 (Arabidopsis thaliana)
NNA_Picochlorum_renovo_P_Contig10F_mRNA.NNA_004535	0.557939	6.52584	17.343	0.00304864	0.0122911	Similar to GRP-2: Glycine-rich protein 2 (Nicotiana sylvestris)
NNA_Picochlorum_renovo_P_Contig03F_mRNA.NNA_001987	0.557312	5.45008	52.034	8.49346e-05	0.00123737	Similar to Ing5: Inhibitor of growth protein 5 (Mus musculus)
NNA_Picochlorum_renovo_P_Contig02F_mRNA.NNA_001716	0.557201	7.49625	37.2113	0.000273245	0.00241812	Protein of unknown function
NNA_Picochlorum_renovo_P_Contig16F_mRNA.NNA_007825	0.557156	4.82512	10.972	0.0104477	0.0301799	Similar to Os02g0795900: DEAD-box ATP-dependent RNA helicase 1 (Oryza sativa subsp. japonica)
NNA_Picochlorum_renovo_P_Contig10F_mRNA.NNA_004367	0.556884	5.28945	12.5441	0.00742714	0.0234955	Similar to RPL13: 50S ribosomal protein L13, chloroplastic (Arabidopsis thaliana)
NNA_Picochlorum_renovo_P_Contig11F_mRNA.NNA_005379	0.556786	5.88768	36.3466	0.000295947	0.00253591	Similar to GRXS14: Monothiol glutaredoxin-S14, chloroplastic (Arabidopsis thaliana)
NNA_Picochlorum_renovo_P_Contig22F_mRNA.NNA_008644	0.553736	3.89255	9.11471	0.0163113	0.0420311	Protein of unknown function
NNA_Picochlorum_renovo_P_Contig27F_mRNA.NNA_008883	0.552886	5.93357	29.1725	0.000614732	0.00413291	Protein of unknown function
NNA_Picochlorum_renovo_P_Contig00F_mRNA.NNA_000320	0.552772	6.61841	18.4398	0.00255061	0.0107995	Similar to SPP: Stromal processing peptidase, chloroplastic (Pisum sativum)
NNA_Picochlorum_renovo_P_Contig04F_mRNA.NNA_003028	0.552355	6.12714	42.9286	0.000167161	0.00179001	Similar to ADK1: Adenylate kinase 4 (Arabidopsis thaliana)
NNA_Picochlorum_renovo_P_Contig04F_mRNA.NNA_002686	0.552299	7.11625	14.3142	0.00522319	0.018143	Protein of unknown function
NNA_Picochlorum_renovo_P_Contig02F_mRNA.NNA_001674	0.552175	6.68599	27.3829	0.00075461	0.00468828	Protein of unknown function
NNA_Picochlorum_renovo_P_Contig10F_mRNA.NNA_004547	0.552168	4.96238	12.3129	0.00779518	0.024323	Protein of unknown function
NNA_Picochlorum_renovo_P_Contig00F_mRNA.NNA_000792	0.552101	7.15653	32.7235	0.000421089	0.00318316	Similar to sir: Sulfite reductase [ferredoxin] (Synechococcus elongatus (strain PCC 7942))
NNA_Picochlorum_renovo_P_Contig04F_mRNA.NNA_003077	0.55205	4.73188	10.9786	0.010432	0.030145	Similar to XPD: DNA repair helicase XPD (Arabidopsis thaliana)
NNA_Picochlorum_renovo_P_Contig02F_mRNA.NNA_001328	0.550746	5.61123	48.1218	0.000112061	0.00145036	Similar to clpP: ATP-dependent Clp protease proteolytic subunit (Dinoroseobacter shibae (strain DSM 16493 / NCIMB 14021 / DFL 12))
NNA_Picochlorum_renovo_P_Contig02F_mRNA.NNA_001447	0.550217	4.40062	31.3337	0.000486254	0.0035176	Protein of unknown function
NNA_Picochlorum_renovo_P_Contig10F_mRNA.NNA_004466	0.550082	8.22642	31.3385	0.000486007	0.0035176	Protein of unknown function
NNA_Picochlorum_renovo_P_Contig14F_mRNA.NNA_006928	0.549769	3.55577	15.7699	0.0039959	0.0149287	Similar to rsmG: Ribosomal RNA small subunit methyltransferase G (Symbiobacterium thermophilum (strain T / IAM 14863))
NNA_Picochlorum_renovo_P_Contig02F_mRNA.NNA_001660	0.54525	6.05426	72.0023	2.61461e-05	0.000695579	Protein of unknown function
NNA_Picochlorum_renovo_P_Contig14F_mRNA.NNA_006813	0.545198	5.74694	29.6553	0.000582669	0.00400484	Similar to lge-1: Glycosyltransferase-like protein LARGE (Caenorhabditis elegans)
NNA_Picochlorum_renovo_P_Contig03F_mRNA.NNA_001988	0.545121	2.58528	17.0875	0.0031817	0.0126047	Similar to rplR: 50S ribosomal protein L18 (Microcystis aeruginosa (strain NIES-843))
NNA_Picochlorum_renovo_P_Contig02F_mRNA.NNA_001264	0.545099	4.76431	12.3265	0.0077729	0.0242625	Similar to KPHMT1: 3-methyl-2-oxobutanoate hydroxymethyltransferase 1, mitochondrial (Arabidopsis thaliana)
NNA_Picochlorum_renovo_P_Contig00F_mRNA.NNA_000455	0.54431	6.03907	14.9032	0.00467653	0.0167554	Similar to SPR1: Protein SPIRAL1 (Arabidopsis thaliana)
NNA_Picochlorum_renovo_P_Contig04F_mRNA.NNA_003321	0.543988	5.31013	47.8318	0.000114476	0.00146914	Protein of unknown function
NNA_Picochlorum_renovo_P_Contig00F_mRNA.NNA_000245	0.542631	6.32372	10.5948	0.0113912	0.032143	Similar to At5g39840: DExH-box ATP-dependent RNA helicase DExH18, mitochondrial (Arabidopsis thaliana)
NNA_Picochlorum_renovo_P_Contig02F_mRNA.NNA_001222	0.541602	6.959	54.1493	7.36678e-05	0.00113954	Similar to FACE1: CAAX prenyl protease 1 homolog (Arabidopsis thaliana)
NNA_Picochlorum_renovo_P_Contig00F_mRNA.NNA_000691	0.541411	5.63232	9.0416	0.0166178	0.0425234	Similar to tsf: Elongation factor Ts (Synechococcus sp. (strain WH7803))
NNA_Picochlorum_renovo_P_Contig19F_mRNA.NNA_008315	0.541327	6.31982	39.5694	0.000221496	0.00212303	Protein of unknown function
NNA_Picochlorum_renovo_P_Contig16F_mRNA.NNA_007639	0.541325	5.81106	8.66029	0.0183395	0.0456912	Similar to HSP90-5: Heat shock protein 90-5, chloroplastic (Arabidopsis thaliana)
NNA_Picochlorum_renovo_P_Contig03F_mRNA.NNA_001968	0.541197	6.33938	58.941	5.43014e-05	0.001001	Protein of unknown function
NNA_Picochlorum_renovo_P_Contig04F_mRNA.NNA_002859	0.541076	6.66725	16.2478	0.0036734	0.014023	Similar to Sb01g039230: Arginine biosynthesis bifunctional protein ArgJ, chloroplastic (Sorghum bicolor)
NNA_Picochlorum_renovo_P_Contig18F_mRNA.NNA_008103	0.540959	4.75132	29.155	0.00061594	0.004134	Similar to CPK11: Calcium-dependent protein kinase 11 (Arabidopsis thaliana)
NNA_Picochlorum_renovo_P_Contig15F_mRNA.NNA_007217	0.54085	8.1235	36.9914	0.000278808	0.00245244	Similar to VHA-E3: V-type proton ATPase subunit E3 (Arabidopsis thaliana)
NNA_Picochlorum_renovo_P_Contig04F_mRNA.NNA_003208	0.540159	6.25793	51.3876	8.88002e-05	0.00127127	Similar to NSP5: Nitrile-specifier protein 5 (Arabidopsis thaliana)
NNA_Picochlorum_renovo_P_Contig00F_mRNA.NNA_000988	0.540151	4.23878	16.798	0.0033414	0.0130524	Similar to rplV: 50S ribosomal protein L22 (Natranaerobius thermophilus (strain ATCC BAA-1301 / DSM 18059 / JW/NM-WN-LF))
NNA_Picochlorum_renovo_P_Contig14F_mRNA.NNA_007094	0.539839	5.88436	67.6511	3.28792e-05	0.000761385	Protein of unknown function
NNA_Picochlorum_renovo_P_Contig03F_mRNA.NNA_002157	0.5398	4.51138	35.5803	0.000318063	0.00265505	Protein of unknown function
NNA_Picochlorum_renovo_P_Contig10F_mRNA.NNA_004947	0.53976	4.42654	22.5971	0.00138289	0.00695668	Protein of unknown function
NNA_Picochlorum_renovo_P_Contig02F_mRNA.NNA_001111	0.538982	5.44823	20.2058	0.00194414	0.00879572	Similar to Mettl7b: Methyltransferase-like protein 7B (Rattus norvegicus)
NNA_Picochlorum_renovo_P_Contig16F_mRNA.NNA_007724	0.53879	11.8412	13.6882	0.00589481	0.019822	Protein of unknown function
NNA_Picochlorum_renovo_P_Contig02F_mRNA.NNA_001594	0.538774	5.28403	13.5831	0.00601789	0.020058	Protein of unknown function
NNA_Picochlorum_renovo_P_Contig11F_mRNA.NNA_005205	0.538629	5.15751	29.1722	0.000614758	0.00413291	Protein of unknown function
NNA_Picochlorum_renovo_P_Contig10F_mRNA.NNA_004336	0.538368	6.88069	30.3134	0.000542246	0.00380592	Protein of unknown function
NNA_Picochlorum_renovo_P_Contig15F_mRNA.NNA_007363	0.537985	4.66255	8.58342	0.0187134	0.0463526	Protein of unknown function
NNA_Picochlorum_renovo_P_Contig04F_mRNA.NNA_003203	0.537685	6.71681	8.30815	0.0201334	0.0491502	Protein of unknown function
NNA_Picochlorum_renovo_P_Contig04F_mRNA.NNA_003359	0.537537	4.00137	8.71899	0.0180603	0.0451813	Similar to YPL264C: Probable transport protein YPL264C (Saccharomyces cerevisiae (strain ATCC 204508 / S288c))
NNA_Picochlorum_renovo_P_Contig18F_mRNA.NNA_007897	0.537511	6.72789	64.981	3.80975e-05	0.000830108	Similar to SR34A: Serine/arginine-rich splicing factor SR34A (Arabidopsis thaliana)
NNA_Picochlorum_renovo_P_Contig10F_mRNA.NNA_004713	0.537506	4.56346	38.9078	0.000234682	0.00219193	Protein of unknown function
NNA_Picochlorum_renovo_P_Contig02F_mRNA.NNA_001150	0.537309	4.32706	25.4881	0.000948863	0.00538201	Protein of unknown function
NNA_Picochlorum_renovo_P_Contig12F_mRNA.NNA_006139	0.537207	9.16934	33.2969	0.000397398	0.00308236	Protein of unknown function
NNA_Picochlorum_renovo_P_Contig16F_mRNA.NNA_007571	0.536924	5.62938	10.7358	0.0110264	0.0314522	Similar to TY3B-I: Transposon Ty3-I Gag-Pol polyprotein (Saccharomyces cerevisiae (strain ATCC 204508 / S288c))
NNA_Picochlorum_renovo_P_Contig15F_mRNA.NNA_007273	0.53687	9.62089	38.3413	0.000246756	0.00226895	Similar to Triosephosphate isomerase, cytosolic (Zea mays)
NNA_Picochlorum_renovo_P_Contig00F_mRNA.NNA_000030	0.536868	6.77141	84.6256	1.43536e-05	0.000492474	Protein of unknown function
NNA_Picochlorum_renovo_P_Contig22F_mRNA.NNA_008718	0.536738	7.49655	17.2307	0.00310625	0.0124161	Protein of unknown function
NNA_Picochlorum_renovo_P_Contig02F_mRNA.NNA_001356	0.536551	5.62085	28.2051	0.000685894	0.00440392	Similar to rnc: Ribonuclease 3 (Protochlamydia amoebophila (strain UWE25))
NNA_Picochlorum_renovo_P_Contig03F_mRNA.NNA_002398	0.536271	6.67024	69.5883	2.96429e-05	0.000733851	Similar to HASPIN: Serine/threonine-protein kinase haspin homolog (Arabidopsis thaliana)
NNA_Picochlorum_renovo_P_Contig11F_mRNA.NNA_005195	0.535653	4.94975	51.4041	8.8699e-05	0.00127127	Protein of unknown function
NNA_Picochlorum_renovo_P_Contig04F_mRNA.NNA_003326	0.535532	5.09368	18.637	0.00247213	0.0105808	Similar to Nanp: N-acylneuraminate-9-phosphatase (Rattus norvegicus)
NNA_Picochlorum_renovo_P_Contig02F_mRNA.NNA_001144	0.535137	5.49124	24.4531	0.0010815	0.00584635	Similar to EMB2768: Tyrosine--tRNA ligase, chloroplastic/mitochondrial (Arabidopsis thaliana)
NNA_Picochlorum_renovo_P_Contig00F_mRNA.NNA_000621	0.534877	7.87633	18.0148	0.00273058	0.0113844	Similar to slr1417: Uncharacterized protein slr1417 (Synechocystis sp. (strain PCC 6803 / Kazusa))
NNA_Picochlorum_renovo_P_Contig00F_mRNA.NNA_000571	0.534664	3.62578	17.2213	0.00311118	0.0124299	Similar to fabG: 3-oxoacyl-[acyl-carrier-protein] reductase FabG (Bacillus subtilis (strain 168))
NNA_Picochlorum_renovo_P_Contig02F_mRNA.NNA_001824	0.534123	3.38519	14.5767	0.00497025	0.0175249	Protein of unknown function
NNA_Picochlorum_renovo_P_Contig00F_mRNA.NNA_000790	0.534036	5.70653	40.2891	0.000208187	0.0020637	Protein of unknown function
NNA_Picochlorum_renovo_P_Contig09F_mRNA.NNA_004147	0.533917	4.63804	14.6261	0.00492436	0.0174218	Similar to Sod2: Superoxide dismutase [Mn], mitochondrial (Mus musculus)
NNA_Picochlorum_renovo_P_Contig00F_mRNA.NNA_000766	0.533642	3.20729	8.8411	0.0174965	0.0442067	Similar to bdp1: Transcription factor TFIIIB component B'' (Schizosaccharomyces pombe (strain 972 / ATCC 24843))
NNA_Picochlorum_renovo_P_Contig14F_mRNA.NNA_006863	0.533613	8.58511	22.6475	0.00137342	0.00692146	Protein of unknown function
NNA_Picochlorum_renovo_P_Contig15F_mRNA.NNA_007461	0.532288	4.64101	16.0453	0.00380593	0.0143994	Similar to DTX42: Protein DETOXIFICATION 42 (Arabidopsis thaliana)
NNA_Picochlorum_renovo_P_Contig10F_mRNA.NNA_004533	0.531861	3.68213	19.5608	0.00214229	0.00952808	Similar to At5g52970: Thylakoid lumenal 15.0 kDa protein 2, chloroplastic (Arabidopsis thaliana)
NNA_Picochlorum_renovo_P_Contig02F_mRNA.NNA_001120	0.5316	6.44422	66.798	3.44437e-05	0.000782821	Similar to IPO11: Importin-11 (Homo sapiens)
NNA_Picochlorum_renovo_P_Contig00F_mRNA.NNA_001018	0.531549	3.10191	17.4708	0.00298471	0.01212	Protein of unknown function
NNA_Picochlorum_renovo_P_Contig04F_mRNA.NNA_002622	0.531542	7.36754	14.4769	0.00506453	0.0177237	Similar to CHLD: Magnesium-chelatase subunit ChlD, chloroplastic (Pisum sativum)
NNA_Picochlorum_renovo_P_Contig19F_mRNA.NNA_008263	0.531203	4.86578	31.1882	0.000493783	0.00356287	Similar to BRCA1: Protein BREAST CANCER SUSCEPTIBILITY 1 homolog (Arabidopsis thaliana)
NNA_Picochlorum_renovo_P_Contig10F_mRNA.NNA_004922	0.53014	7.40941	39.6623	0.00021972	0.00211323	Protein of unknown function
NNA_Picochlorum_renovo_P_Contig10F_mRNA.NNA_004349	0.529253	8.96474	12.6754	0.00722768	0.0230145	Similar to ATPC: ATP synthase gamma chain, chloroplastic (Chlamydomonas reinhardtii)
NNA_Picochlorum_renovo_P_Contig00F_mRNA.NNA_000999	0.528953	1.14258	8.90372	0.017216	0.0436833	Similar to URH2: Probable uridine nucleosidase 2 (Arabidopsis thaliana)
NNA_Picochlorum_renovo_P_Contig10F_mRNA.NNA_004433	0.527628	3.17334	14.1147	0.00542633	0.0186499	Protein of unknown function
NNA_Picochlorum_renovo_P_Contig04F_mRNA.NNA_003302	0.52759	3.81042	16.0503	0.00380261	0.0143985	Protein of unknown function
NNA_Picochlorum_renovo_P_Contig13F_mRNA.NNA_006497	0.52459	5.60177	35.3152	0.000326191	0.00270677	Similar to GLYR1: Glyoxylate/succinic semialdehyde reductase 1 (Arabidopsis thaliana)
NNA_Picochlorum_renovo_P_Contig03F_mRNA.NNA_002015	0.524402	2.83152	15.0671	0.0045373	0.016447	Similar to HISN2: Histidine biosynthesis bifunctional protein hisIE, chloroplastic (Arabidopsis thaliana)
NNA_Picochlorum_renovo_P_Contig00F_mRNA.NNA_000640	0.523596	4.95094	20.5706	0.00184218	0.00848572	Similar to Histone H4 (Pyrenomonas salina)
NNA_Picochlorum_renovo_P_Contig25F_mRNA.NNA_008849	0.523545	4.94144	10.2356	0.0123912	0.0341063	Protein of unknown function
NNA_Picochlorum_renovo_P_Contig02F_mRNA.NNA_001703	0.521534	5.99025	65.8738	3.62448e-05	0.000809456	Similar to SDF2: Stromal cell-derived factor 2 (Homo sapiens)
NNA_Picochlorum_renovo_P_Contig14F_mRNA.NNA_006942	0.521516	5.27706	29.9914	0.00056157	0.00390122	Similar to PDK: [Pyruvate dehydrogenase (acetyl-transferring)] kinase, mitochondrial (Arabidopsis thaliana)
NNA_Picochlorum_renovo_P_Contig04F_mRNA.NNA_003156	0.521195	6.7659	73.2581	2.45303e-05	0.000669485	Protein of unknown function
NNA_Picochlorum_renovo_P_Contig16F_mRNA.NNA_007670	0.521183	4.7043	15.5796	0.00413413	0.0153293	Protein of unknown function
NNA_Picochlorum_renovo_P_Contig19F_mRNA.NNA_008327	0.521046	4.71265	28.3575	0.000674026	0.00436171	Protein of unknown function
NNA_Picochlorum_renovo_P_Contig11F_mRNA.NNA_005549	0.519534	5.47513	16.4487	0.00354756	0.0136426	Similar to CUV: Pre-mRNA-splicing factor ATP-dependent RNA helicase DEAH7 (Arabidopsis thaliana)
NNA_Picochlorum_renovo_P_Contig02F_mRNA.NNA_001828	0.518691	5.78177	10.3093	0.0121773	0.0337274	Similar to SNUPN: Snurportin-1 (Bos taurus)
NNA_Picochlorum_renovo_P_Contig03F_mRNA.NNA_002270	0.517477	4.9023	36.5314	0.000290903	0.00252278	Protein of unknown function
NNA_Picochlorum_renovo_P_Contig13F_mRNA.NNA_006382	0.516597	5.37218	10.6999	0.0111178	0.0316096	Protein of unknown function
NNA_Picochlorum_renovo_P_Contig06F_mRNA.NNA_003405	0.51607	5.22366	44.323	0.000149552	0.00171974	Similar to ARL2: ADP-ribosylation factor-like protein 2 (Bos taurus)
NNA_Picochlorum_renovo_P_Contig15F_mRNA.NNA_007549	0.515454	4.4948	28.7064	0.000647807	0.00425436	Similar to ABCG19: ABC transporter G family member 19 (Arabidopsis thaliana)
NNA_Picochlorum_renovo_P_Contig03F_mRNA.NNA_002456	0.513902	5.78385	24.3368	0.00109781	0.00590414	Similar to Sdhaf3: Succinate dehydrogenase assembly factor 3, mitochondrial (Rattus norvegicus)
NNA_Picochlorum_renovo_P_Contig02F_mRNA.NNA_001812	0.513745	3.51476	12.9869	0.00678083	0.0219581	Similar to Dusp12: Dual specificity protein phosphatase 12 (Rattus norvegicus)
NNA_Picochlorum_renovo_P_Contig09F_mRNA.NNA_003594	0.513627	6.37359	62.4133	4.41256e-05	0.000893783	Protein of unknown function
NNA_Picochlorum_renovo_P_Contig11F_mRNA.NNA_005268	0.513608	7.78217	24.1171	0.00112947	0.00602434	Protein of unknown function
NNA_Picochlorum_renovo_P_Contig10F_mRNA.NNA_004835	0.513216	2.6372	10.1514	0.0126415	0.034604	Protein of unknown function
NNA_Picochlorum_renovo_P_Contig12F_mRNA.NNA_006156	0.513178	4.30805	9.80769	0.013731	0.0369048	Similar to trmt61a: tRNA (adenine(58)-N(1))-methyltransferase catalytic subunit trmt61a (Dictyostelium discoideum)
NNA_Picochlorum_renovo_P_Contig09F_mRNA.NNA_004251	0.512948	6.631	33.5406	0.000387834	0.00304401	Similar to ilvX: Putative acetolactate synthase large subunit IlvX (Mycobacterium tuberculosis (strain ATCC 25618 / H37Rv))
NNA_Picochlorum_renovo_P_Contig18F_mRNA.NNA_008075	0.512929	6.86779	11.9656	0.0083922	0.0257463	Similar to fcpA: Probable C-terminal domain small phosphatase (Dictyostelium discoideum)
NNA_Picochlorum_renovo_P_Contig02F_mRNA.NNA_001839	0.512809	5.95241	37.3352	0.000270174	0.0024058	Similar to Poglut1: Protein O-glucosyltransferase 1 (Rattus norvegicus)
NNA_Picochlorum_renovo_P_Contig13F_mRNA.NNA_006496	0.511875	5.91318	54.3329	7.278e-05	0.00113504	Similar to CDC6B: Cell division control protein 6 homolog B (Arabidopsis thaliana)
NNA_Picochlorum_renovo_P_Contig03F_mRNA.NNA_001922	0.511312	5.3476	8.42544	0.0195123	0.0479694	Protein of unknown function
NNA_Picochlorum_renovo_P_Contig13F_mRNA.NNA_006740	0.511147	4.79671	37.2183	0.000273071	0.00241812	Similar to gpxA: Glutathione peroxidase homolog (Neisseria meningitidis serogroup C / serotype 2a (strain ATCC 700532 / DSM 15464 / FAM18))
NNA_Picochlorum_renovo_P_Contig11F_mRNA.NNA_005142	0.510201	3.09219	16.8349	0.00332046	0.0129943	Protein of unknown function
NNA_Picochlorum_renovo_P_Contig02F_mRNA.NNA_001526	0.509593	4.48357	20.8035	0.00178056	0.00831521	Protein of unknown function
NNA_Picochlorum_renovo_P_Contig02F_mRNA.NNA_001444	0.509338	6.99332	44.583	0.000146528	0.00169908	Protein of unknown function
NNA_Picochlorum_renovo_P_Contig03F_mRNA.NNA_002044	0.508559	5.08822	43.1763	0.000163851	0.00177776	Protein of unknown function
NNA_Picochlorum_renovo_P_Contig09F_mRNA.NNA_004187	0.508327	4.89606	8.4841	0.0192108	0.0473843	Similar to rpc37: DNA-directed RNA polymerase III subunit rpc5 (Schizosaccharomyces pombe (strain 972 / ATCC 24843))
NNA_Picochlorum_renovo_P_Contig19F_mRNA.NNA_008179	0.508298	5.37987	21.6499	0.00157725	0.00763292	Similar to NSRP1: Nuclear speckle splicing regulatory protein 1 (Bos taurus)
NNA_Picochlorum_renovo_P_Contig02F_mRNA.NNA_001423	0.508127	3.86039	17.111	0.00316917	0.012572	Protein of unknown function
NNA_Picochlorum_renovo_P_Contig16F_mRNA.NNA_007788	0.508077	5.38855	40.1223	0.000211181	0.00207517	Similar to NIFU1: NifU-like protein 1, chloroplastic (Arabidopsis thaliana)
NNA_Picochlorum_renovo_P_Contig18F_mRNA.NNA_008087	0.507567	6.2951	28.4832	0.000664425	0.00432246	Similar to PMSR: Peptide methionine sulfoxide reductase (Brassica napus)
NNA_Picochlorum_renovo_P_Contig02F_mRNA.NNA_001610	0.507486	7.96739	23.3335	0.00125212	0.00646517	Protein of unknown function
NNA_Picochlorum_renovo_P_Contig10F_mRNA.NNA_004804	0.507086	6.88229	19.0007	0.00233519	0.0101162	Similar to Pyruvate kinase, cytosolic isozyme (Glycine max)
NNA_Picochlorum_renovo_P_Contig02F_mRNA.NNA_001439	0.506914	4.86126	25.7109	0.000923015	0.00527954	Similar to UPL6: E3 ubiquitin-protein ligase UPL6 (Arabidopsis thaliana)
NNA_Picochlorum_renovo_P_Contig09F_mRNA.NNA_003672	0.506555	9.21056	34.8702	0.000340425	0.00278096	Similar to DIT1: Dicarboxylate transporter 1, chloroplastic (Spinacia oleracea)
NNA_Picochlorum_renovo_P_Contig02F_mRNA.NNA_001744	0.506332	9.74849	24.0525	0.00113901	0.00605216	Similar to PRY3: Cell wall protein PRY3 (Saccharomyces cerevisiae (strain ATCC 204508 / S288c))
NNA_Picochlorum_renovo_P_Contig00F_mRNA.NNA_000503	0.506236	9.10936	17.4887	0.0029759	0.0121023	Similar to At1g13700: Probable 6-phosphogluconolactonase 1 (Arabidopsis thaliana)
NNA_Picochlorum_renovo_P_Contig21F_mRNA.NNA_008589	0.505644	7.35827	32.405	0.000435008	0.00325617	Protein of unknown function
NNA_Picochlorum_renovo_P_Contig12F_mRNA.NNA_005801	0.505494	3.9251	28.1863	0.000687373	0.00440401	Similar to MRPL58: Peptidyl-tRNA hydrolase ICT1, mitochondrial (Ailuropoda melanoleuca)
NNA_Picochlorum_renovo_P_Contig10F_mRNA.NNA_004498	0.504984	5.91545	10.5484	0.0115147	0.0324154	Similar to eryA: 6-deoxyerythronolide-B synthase EryA2, modules 3 and 4 (Saccharopolyspora erythraea)
NNA_Picochlorum_renovo_P_Contig10F_mRNA.NNA_004739	0.504433	5.11416	15.0696	0.00453523	0.0164466	Protein of unknown function
NNA_Picochlorum_renovo_P_Contig13F_mRNA.NNA_006277	0.504053	5.50724	10.5801	0.0114303	0.0322318	Similar to ABCI7: Protein ABCI7, chloroplastic (Arabidopsis thaliana)
NNA_Picochlorum_renovo_P_Contig16F_mRNA.NNA_007713	0.503774	9.40809	33.5305	0.000388226	0.00304424	Similar to SQD1: UDP-sulfoquinovose synthase, chloroplastic (Spinacia oleracea)
NNA_Picochlorum_renovo_P_Contig02F_mRNA.NNA_001188	0.50373	6.33463	49.6265	0.000100503	0.00137478	Similar to ptrB: Protease 2 (Moraxella lacunata)
NNA_Picochlorum_renovo_P_Contig02F_mRNA.NNA_001489	0.501242	6.92787	49.9416	9.82738e-05	0.00135425	Protein of unknown function
NNA_Picochlorum_renovo_P_Contig03F_mRNA.NNA_002574	0.501148	4.70133	20.6402	0.00182351	0.00844573	NA
NNA_Picochlorum_renovo_P_Contig10F_mRNA.NNA_004406	0.500846	6.47409	46.4981	0.000126455	0.00156973	Similar to UBP4: Ubiquitin carboxyl-terminal hydrolase 4 (Arabidopsis thaliana)
NNA_Picochlorum_renovo_P_Contig09F_mRNA.NNA_003883	0.500225	4.82928	23.3961	0.00124174	0.00643531	Protein of unknown function
NNA_Picochlorum_renovo_P_Contig11F_mRNA.NNA_005277	0.499655	4.72958	14.9013	0.00467819	0.0167554	Similar to uvrD1: ATP-dependent DNA helicase UvrD1 (Mycobacterium tuberculosis (strain ATCC 25618 / H37Rv))
NNA_Picochlorum_renovo_P_Contig04F_mRNA.NNA_003343	0.499543	6.09473	9.0633	0.0165261	0.042379	Protein of unknown function
NNA_Picochlorum_renovo_P_Contig10F_mRNA.NNA_004941	0.498874	8.49431	49.023	0.000104951	0.00140705	Similar to At5g16150: Plastidic glucose transporter 4 (Arabidopsis thaliana)
NNA_Picochlorum_renovo_P_Contig09F_mRNA.NNA_004160	0.498578	7.85152	16.9938	0.00323236	0.0127624	Similar to AOX4: Ubiquinol oxidase 4, chloroplastic/chromoplastic (Arabidopsis thaliana)
NNA_Picochlorum_renovo_P_Contig10F_mRNA.NNA_004775	0.498282	5.63934	15.6281	0.00409834	0.0152167	Similar to c12.1: Protein CWC15 homolog (Drosophila melanogaster)
NNA_Picochlorum_renovo_P_Contig09F_mRNA.NNA_004071	0.497705	7.56708	25.4065	0.000958556	0.00540055	Similar to MAN7: Mannan endo-1,4-beta-mannosidase 7 (Oryza sativa subsp. japonica)
NNA_Picochlorum_renovo_P_Contig12F_mRNA.NNA_005694	0.496729	5.79043	27.2641	0.000765242	0.00472987	Protein of unknown function
NNA_Picochlorum_renovo_P_Contig04F_mRNA.NNA_003363	0.496726	6.46145	36.0615	0.000303944	0.00257992	Similar to KIN13B: Kinesin-like protein KIN-13B (Arabidopsis thaliana)
NNA_Picochlorum_renovo_P_Contig00F_mRNA.NNA_000215	0.496425	4.82242	18.7577	0.00242559	0.0104241	Protein of unknown function
NNA_Picochlorum_renovo_P_Contig02F_mRNA.NNA_001201	0.49637	3.51036	8.42465	0.0195165	0.0479694	Similar to AP17: AP-2 complex subunit sigma (Arabidopsis thaliana)
NNA_Picochlorum_renovo_P_Contig12F_mRNA.NNA_005832	0.496281	4.9058	39.2235	0.000228271	0.0021633	Similar to Ald: Fructose-bisphosphate aldolase (Drosophila melanogaster)
NNA_Picochlorum_renovo_P_Contig13F_mRNA.NNA_006359	0.49586	5.24749	19.1614	0.0022777	0.00994097	Similar to rmt2: Protein arginine N-methyltransferase 2 (Schizosaccharomyces pombe (strain 972 / ATCC 24843))
NNA_Picochlorum_renovo_P_Contig03F_mRNA.NNA_001964	0.495775	4.42771	9.59698	0.0144576	0.0383982	Similar to ELAC1: Zinc phosphodiesterase ELAC protein 1 (Bos taurus)
NNA_Picochlorum_renovo_P_Contig18F_mRNA.NNA_007951	0.495172	7.1466	23.5331	0.00121936	0.00634753	Protein of unknown function
NNA_Picochlorum_renovo_P_Contig12F_mRNA.NNA_005955	0.495053	7.87924	9.29309	0.0155926	0.0405847	Protein of unknown function
NNA_Picochlorum_renovo_P_Contig10F_mRNA.NNA_004574	0.494242	6.6103	10.14	0.0126757	0.0346736	Protein of unknown function
NNA_Picochlorum_renovo_P_Contig02F_mRNA.NNA_001310	0.493956	7.57928	32.344	0.000437739	0.00327228	Similar to At4g27700: Rhodanese-like domain-containing protein 14, chloroplastic (Arabidopsis thaliana)
NNA_Picochlorum_renovo_P_Contig12F_mRNA.NNA_005688	0.493489	4.88386	22.124	0.00147599	0.00731126	Similar to At1g12200: Flavin-containing monooxygenase FMO GS-OX-like 2 (Arabidopsis thaliana)
NNA_Picochlorum_renovo_P_Contig03F_mRNA.NNA_001959	0.493416	5.28454	10.3289	0.0121212	0.0336274	Similar to Os09g0520200: Probable 1-acylglycerol-3-phosphate O-acyltransferase (Oryza sativa subsp. japonica)
NNA_Picochlorum_renovo_P_Contig02F_mRNA.NNA_001401	0.493348	6.78232	33.5931	0.000385814	0.00303382	Protein of unknown function
NNA_Picochlorum_renovo_P_Contig04F_mRNA.NNA_003253	0.493269	6.51792	9.05241	0.016572	0.042451	Protein of unknown function
NNA_Picochlorum_renovo_P_Contig02F_mRNA.NNA_001841	0.493267	7.09445	10.0004	0.0131063	0.0356081	Similar to FTSH5: ATP-dependent zinc metalloprotease FTSH 5, chloroplastic (Arabidopsis thaliana)
NNA_Picochlorum_renovo_P_Contig02F_mRNA.NNA_001435	0.493106	7.53825	36.5783	0.00028964	0.0025178	Protein of unknown function
NNA_Picochlorum_renovo_P_Contig09F_mRNA.NNA_003891	0.492999	6.17656	24.7207	0.00104509	0.00573811	Similar to CMD1: Calmodulin (Pleurotus cornucopiae)
NNA_Picochlorum_renovo_P_Contig19F_mRNA.NNA_008221	0.49247	6.11486	28.5093	0.00066246	0.00431343	Protein of unknown function
NNA_Picochlorum_renovo_P_Contig04F_mRNA.NNA_002606	0.491649	5.45459	8.24667	0.0204689	0.0497864	Similar to POLR3F: DNA-directed RNA polymerase III subunit RPC6 (Homo sapiens)
NNA_Picochlorum_renovo_P_Contig15F_mRNA.NNA_007447	0.491392	4.07423	12.5153	0.00747174	0.0235941	Similar to SPCC16C4.22: Putative transcription factor C16C4.22 (Schizosaccharomyces pombe (strain 972 / ATCC 24843))
NNA_Picochlorum_renovo_P_Contig03F_mRNA.NNA_002579	0.490014	4.94304	27.3268	0.000759609	0.00470543	Similar to 4-hydroxy-tetrahydrodipicolinate synthase, chloroplastic (Zea mays)
NNA_Picochlorum_renovo_P_Contig02F_mRNA.NNA_001563	0.488627	6.78959	15.054	0.00454828	0.016468	Protein of unknown function
NNA_Picochlorum_renovo_P_Contig11F_mRNA.NNA_005060	0.488527	4.36144	27.3752	0.000755299	0.0046891	Similar to Fntb: Protein farnesyltransferase subunit beta (Mus musculus)
NNA_Picochlorum_renovo_P_Contig12F_mRNA.NNA_005883	0.48824	8.39758	17.9894	0.0027418	0.011404	Protein of unknown function
NNA_Picochlorum_renovo_P_Contig04F_mRNA.NNA_003278	0.487828	4.8416	16.6747	0.00341243	0.0132616	Protein of unknown function
NNA_Picochlorum_renovo_P_Contig02F_mRNA.NNA_001577	0.487511	7.78355	13.3262	0.00633279	0.0208269	Similar to PSAE: Photosystem I reaction center subunit IV, chloroplastic (Chlamydomonas reinhardtii)
NNA_Picochlorum_renovo_P_Contig03F_mRNA.NNA_001918	0.487102	4.78805	21.8116	0.00154176	0.00750002	Similar to UGD1: UDP-glucose 6-dehydrogenase 1 (Arabidopsis thaliana)
NNA_Picochlorum_renovo_P_Contig00F_mRNA.NNA_000045	0.48504	8.6266	9.36126	0.0153285	0.0399664	Protein of unknown function
NNA_Picochlorum_renovo_P_Contig12F_mRNA.NNA_006002	0.485015	8.06091	16.6318	0.00343758	0.0133347	Similar to GWD3: Phosphoglucan, water dikinase, chloroplastic (Arabidopsis thaliana)
NNA_Picochlorum_renovo_P_Contig19F_mRNA.NNA_008201	0.484969	3.96462	28.7698	0.000643178	0.00425042	Protein of unknown function
NNA_Picochlorum_renovo_P_Contig04F_mRNA.NNA_003223	0.484672	4.37241	8.66274	0.0183278	0.045687	Similar to GME-2: GDP-mannose 3,5-epimerase 2 (Oryza sativa subsp. japonica)
NNA_Picochlorum_renovo_P_Contig00F_mRNA.NNA_000101	0.484648	6.05964	23.941	0.00115568	0.00610789	Similar to Zgrf1: Protein ZGRF1 (Mus musculus)
NNA_Picochlorum_renovo_P_Contig09F_mRNA.NNA_003928	0.484033	6.26481	65.9837	3.60244e-05	0.000807523	Protein of unknown function
NNA_Picochlorum_renovo_P_Contig12F_mRNA.NNA_006124	0.483792	5.48823	18.5549	0.00250442	0.0106809	Protein of unknown function
NNA_Picochlorum_renovo_P_Contig10F_mRNA.NNA_004370	0.482897	8.94732	42.2484	0.000176689	0.0018517	Similar to CSP4: Cold shock domain-containing protein 4 (Arabidopsis thaliana)
NNA_Picochlorum_renovo_P_Contig03F_mRNA.NNA_002091	0.482471	3.98578	12.1485	0.00807093	0.0249519	Similar to GGCT2;3: Gamma-glutamylcyclotransferase 2-3 (Arabidopsis thaliana)
NNA_Picochlorum_renovo_P_Contig22F_mRNA.NNA_008678	0.482155	6.01982	18.8499	0.00239079	0.0103114	NA
NNA_Picochlorum_renovo_P_Contig10F_mRNA.NNA_004960	0.481641	6.0331	17.8087	0.00282353	0.0116632	Protein of unknown function
NNA_Picochlorum_renovo_P_Contig05F_mRNA.NNA_003399	0.480027	8.1329	11.5306	0.00922327	0.027503	Similar to CHLD: Magnesium-chelatase subunit ChlD, chloroplastic (Nicotiana tabacum)
NNA_Picochlorum_renovo_P_Contig03F_mRNA.NNA_002152	0.479974	6.72022	40.6303	0.000202226	0.00203096	Similar to sll0558: Ycf53-like protein (Synechocystis sp. (strain PCC 6803 / Kazusa))
NNA_Picochlorum_renovo_P_Contig18F_mRNA.NNA_008049	0.479295	2.86109	9.05186	0.0165744	0.042451	Protein of unknown function
NNA_Picochlorum_renovo_P_Contig13F_mRNA.NNA_006688	0.478747	5.05392	23.2938	0.00125878	0.00649013	Protein of unknown function
NNA_Picochlorum_renovo_P_Contig10F_mRNA.NNA_004758	0.478439	6.85468	29.5868	0.000587092	0.00402865	Protein of unknown function
NNA_Picochlorum_renovo_P_Contig02F_mRNA.NNA_001485	0.477922	4.46943	24.6358	0.00105647	0.00578524	Similar to nodG: Nodulation protein G (Rhizobium sp. (strain N33))
NNA_Picochlorum_renovo_P_Contig09F_mRNA.NNA_003563	0.477702	5.77785	8.41433	0.0195702	0.0480873	Similar to RPS1: 30S ribosomal protein S1, chloroplastic (Spinacia oleracea)
NNA_Picochlorum_renovo_P_Contig12F_mRNA.NNA_005754	0.477454	6.5704	33.2749	0.000398277	0.0030828	Similar to At1g09760: U2 small nuclear ribonucleoprotein A' (Arabidopsis thaliana)
NNA_Picochlorum_renovo_P_Contig09F_mRNA.NNA_004162	0.477021	5.57648	11.3029	0.00969942	0.0285444	Similar to ABCF4: ABC transporter F family member 4 (Arabidopsis thaliana)
NNA_Picochlorum_renovo_P_Contig04F_mRNA.NNA_003339	0.476877	4.91267	9.51494	0.0147535	0.0389136	Similar to At4g10320: Isoleucine--tRNA ligase, cytoplasmic (Arabidopsis thaliana)
NNA_Picochlorum_renovo_P_Contig13F_mRNA.NNA_006282	0.476339	8.88382	23.2352	0.00126867	0.00651345	Similar to CPK3: Calcium-dependent protein kinase 3 (Arabidopsis thaliana)
NNA_Picochlorum_renovo_P_Contig22F_mRNA.NNA_008700	0.476306	6.619	10.3063	0.012186	0.0337403	Protein of unknown function
NNA_Picochlorum_renovo_P_Contig18F_mRNA.NNA_007977	0.475974	6.20045	49.7233	9.98115e-05	0.00136981	Protein of unknown function
NNA_Picochlorum_renovo_P_Contig11F_mRNA.NNA_005484	0.475316	3.86426	11.6158	0.00905253	0.0271809	Similar to NDUFAF6: NADH dehydrogenase (ubiquinone) complex I, assembly factor 6 (Bos taurus)
NNA_Picochlorum_renovo_P_Contig02F_mRNA.NNA_001876	0.474945	7.36877	29.0027	0.000626535	0.00417936	Similar to Tmem50a: Transmembrane protein 50A (Mus musculus)
NNA_Picochlorum_renovo_P_Contig13F_mRNA.NNA_006716	0.474944	6.02122	8.83334	0.0175317	0.0442556	Similar to rimO: Ribosomal protein S12 methylthiotransferase RimO (Clostridium perfringens (strain 13 / Type A))
NNA_Picochlorum_renovo_P_Contig02F_mRNA.NNA_001214	0.474655	4.09754	8.69292	0.0181837	0.0454106	Protein of unknown function
NNA_Picochlorum_renovo_P_Contig02F_mRNA.NNA_001322	0.474598	6.37895	57.5464	5.92035e-05	0.00104332	Protein of unknown function
NNA_Picochlorum_renovo_P_Contig02F_mRNA.NNA_001778	0.473243	6.25827	35.2017	0.00032975	0.00272823	Similar to pcnB: Poly(A) polymerase I (Salmonella typhi)
NNA_Picochlorum_renovo_P_Contig02F_mRNA.NNA_001343	0.473131	4.66486	17.4813	0.00297953	0.0121053	Protein of unknown function
NNA_Picochlorum_renovo_P_Contig03F_mRNA.NNA_002594	0.472786	9.18006	22.8321	0.00133939	0.00679208	Similar to SLC35F6: Solute carrier family 35 member F6 (Pongo abelii)
NNA_Picochlorum_renovo_P_Contig16F_mRNA.NNA_007855	0.47268	2.98482	11.6477	0.00898977	0.0270175	Protein of unknown function
NNA_Picochlorum_renovo_P_Contig11F_mRNA.NNA_005058	0.472466	6.64798	16.172	0.00372236	0.0141713	Protein of unknown function
NNA_Picochlorum_renovo_P_Contig02F_mRNA.NNA_001679	0.471954	2.57789	11.5066	0.00927204	0.0276092	Protein of unknown function
NNA_Picochlorum_renovo_P_Contig09F_mRNA.NNA_003606	0.471234	3.24945	12.182	0.00801373	0.0248299	Similar to DPH7: Diphthine methyltransferase (Homo sapiens)
NNA_Picochlorum_renovo_P_Contig13F_mRNA.NNA_006339	0.471103	5.98782	26.2954	0.000859267	0.00506522	Similar to AKHSDH1: Bifunctional aspartokinase/homoserine dehydrogenase 1, chloroplastic (Arabidopsis thaliana)
NNA_Picochlorum_renovo_P_Contig00F_mRNA.NNA_000630	0.471018	4.10864	12.0428	0.0082546	0.0254036	Similar to TRX4: Thioredoxin H4 (Arabidopsis thaliana)
NNA_Picochlorum_renovo_P_Contig19F_mRNA.NNA_008349	0.47089	7.94411	33.0845	0.000405975	0.00312511	Similar to DPE1: 4-alpha-glucanotransferase DPE1, chloroplastic/amyloplastic (Oryza sativa subsp. japonica)
NNA_Picochlorum_renovo_P_Contig12F_mRNA.NNA_005982	0.470328	5.1734	14.9681	0.0046208	0.0166349	Protein of unknown function
NNA_Picochlorum_renovo_P_Contig00F_mRNA.NNA_000208	0.470326	5.04893	25.732	0.000920606	0.00527513	Similar to P4H4: Probable prolyl 4-hydroxylase 4 (Arabidopsis thaliana)
NNA_Picochlorum_renovo_P_Contig03F_mRNA.NNA_002399	0.470196	5.46653	9.5582	0.0145965	0.0386694	Similar to RPL30: 60S ribosomal protein L30 (Ophiophagus hannah)
NNA_Picochlorum_renovo_P_Contig22F_mRNA.NNA_008643	0.47017	7.67941	8.80879	0.0176435	0.0443913	Protein of unknown function
NNA_Picochlorum_renovo_P_Contig02F_mRNA.NNA_001431	0.470056	6.10287	37.0709	0.000276781	0.00243881	Protein of unknown function
NNA_Picochlorum_renovo_P_Contig02F_mRNA.NNA_001822	0.470036	7.05352	40.1712	0.000210299	0.00207261	Similar to KIN14N: Kinesin-like protein KIN-14N (Arabidopsis thaliana)
NNA_Picochlorum_renovo_P_Contig25F_mRNA.NNA_008855	0.469971	5.23799	21.7516	0.00155482	0.00753738	Protein of unknown function
NNA_Picochlorum_renovo_P_Contig10F_mRNA.NNA_004882	0.469842	8.80404	9.12715	0.0162598	0.0419673	Protein of unknown function
NNA_Picochlorum_renovo_P_Contig11F_mRNA.NNA_005244	0.469832	5.60603	27.6968	0.000727407	0.00459743	Protein of unknown function
NNA_Picochlorum_renovo_P_Contig14F_mRNA.NNA_007048	0.469811	6.50938	15.7474	0.00401197	0.0149684	Similar to CBR2: NADH-cytochrome b5 reductase-like protein (Arabidopsis thaliana)
NNA_Picochlorum_renovo_P_Contig12F_mRNA.NNA_005974	0.469786	7.86208	11.732	0.00882629	0.0266405	Protein of unknown function
NNA_Picochlorum_renovo_P_Contig23F_mRNA.NNA_008739	0.469334	4.0634	8.80904	0.0176424	0.0443913	Protein of unknown function
NNA_Picochlorum_renovo_P_Contig04F_mRNA.NNA_003213	0.469116	4.48657	21.3336	0.00164965	0.0078729	Similar to ubiG: Ubiquinone biosynthesis O-methyltransferase (Bradyrhizobium sp. (strain ORS 278))
NNA_Picochlorum_renovo_P_Contig00F_mRNA.NNA_001046	0.468873	6.55966	28.1437	0.000690745	0.00441887	Similar to GOLS1: Galactinol synthase 1 (Solanum lycopersicum)
NNA_Picochlorum_renovo_P_Contig09F_mRNA.NNA_003795	0.468729	4.7987	13.1746	0.00652819	0.0213359	Similar to CYCB1-2: Cyclin-B1-2 (Oryza sativa subsp. japonica)
NNA_Picochlorum_renovo_P_Contig21F_mRNA.NNA_008635	0.468464	6.35173	38.6951	0.000239126	0.00221865	Protein of unknown function
NNA_Picochlorum_renovo_P_Contig12F_mRNA.NNA_006038	0.468207	7.53574	11.1358	0.0100684	0.0292754	Similar to chlI: Magnesium-chelatase subunit ChlI (Cyanophora paradoxa)
NNA_Picochlorum_renovo_P_Contig12F_mRNA.NNA_005676	0.466878	5.47256	37.4764	0.000266726	0.00238683	Similar to At5g66650: Calcium uniporter protein 3, mitochondrial (Arabidopsis thaliana)
NNA_Picochlorum_renovo_P_Contig16F_mRNA.NNA_007666	0.466796	8.81571	12.7698	0.00708843	0.0226388	Similar to V-type proton ATPase catalytic subunit A isoform 1 (Acetabularia acetabulum)
NNA_Picochlorum_renovo_P_Contig15F_mRNA.NNA_007498	0.466565	4.31381	25.8877	0.000903126	0.00522124	Protein of unknown function
NNA_Picochlorum_renovo_P_Contig21F_mRNA.NNA_008439	0.466481	4.96874	20.0472	0.00199067	0.00895323	Similar to mprA: Response regulator MprA (Mycobacterium smegmatis (strain ATCC 700084 / mc(2)155))
NNA_Picochlorum_renovo_P_Contig04F_mRNA.NNA_002834	0.466291	5.02808	23.2488	0.00126636	0.00650673	Protein of unknown function
NNA_Picochlorum_renovo_P_Contig02F_mRNA.NNA_001370	0.466064	5.93228	20.6209	0.00182866	0.00845529	Similar to LCB2a: Long chain base biosynthesis protein 2a (Arabidopsis thaliana)
NNA_Picochlorum_renovo_P_Contig04F_mRNA.NNA_003025	0.465437	7.21373	27.4103	0.000752189	0.00468016	Similar to NCAPG: Condensin complex subunit 3 (Homo sapiens)
NNA_Picochlorum_renovo_P_Contig09F_mRNA.NNA_003944	0.465149	5.28999	17.1261	0.00316116	0.012558	Similar to ISE2: DExH-box ATP-dependent RNA helicase DExH15 chloroplastic (Arabidopsis thaliana)
NNA_Picochlorum_renovo_P_Contig04F_mRNA.NNA_003109	0.464686	6.36299	32.1585	0.000446178	0.00331679	Similar to ADK: Adenylate kinase 1, chloroplastic (Arabidopsis thaliana)
NNA_Picochlorum_renovo_P_Contig00F_mRNA.NNA_000628	0.464357	3.99561	13.6694	0.00591656	0.019861	Protein of unknown function
NNA_Picochlorum_renovo_P_Contig13F_mRNA.NNA_006262	0.463873	9.64	18.5466	0.00250771	0.0106896	Protein of unknown function
NNA_Picochlorum_renovo_P_Contig00F_mRNA.NNA_000651	0.463674	5.30475	15.8677	0.00392713	0.0147636	Similar to rsmE: Ribosomal RNA small subunit methyltransferase E (Aquifex aeolicus (strain VF5))
NNA_Picochlorum_renovo_P_Contig10F_mRNA.NNA_004457	0.463318	9.49992	9.3567	0.015346	0.0399996	Protein of unknown function
NNA_Picochlorum_renovo_P_Contig00F_mRNA.NNA_000612	0.463271	4.64402	12.088	0.00817552	0.0252011	Similar to SPCC1393.08: GATA zinc finger domain-containing protein C1393.08 (Schizosaccharomyces pombe (strain 972 / ATCC 24843))
NNA_Picochlorum_renovo_P_Contig11F_mRNA.NNA_005275	0.462586	6.47761	16.7892	0.00334639	0.0130654	Similar to ywtG: Putative metabolite transport protein YwtG (Bacillus subtilis (strain 168))
NNA_Picochlorum_renovo_P_Contig09F_mRNA.NNA_003793	0.462306	5.0111	23.3627	0.00124727	0.00645598	Similar to gpsA: Glycerol-3-phosphate dehydrogenase [NAD(P) ] (Anaeromyxobacter dehalogenans (strain 2CP-1 / ATCC BAA-258))
NNA_Picochlorum_renovo_P_Contig10F_mRNA.NNA_004578	0.461801	6.73832	8.53629	0.0189474	0.0467896	Protein of unknown function
NNA_Picochlorum_renovo_P_Contig04F_mRNA.NNA_003246	0.461653	2.87822	8.82091	0.0175882	0.0443051	Similar to omt3: O-methyltransferase 3 (Dictyostelium discoideum)
NNA_Picochlorum_renovo_P_Contig00F_mRNA.NNA_000334	0.461128	6.00743	22.5313	0.0013954	0.00699866	Similar to YMR178W: Uncharacterized protein YMR178W (Saccharomyces cerevisiae (strain ATCC 204508 / S288c))
NNA_Picochlorum_renovo_P_Contig00F_mRNA.NNA_000498	0.461099	8.44511	14.1915	0.00534698	0.01844	Similar to Triose phosphate/phosphate translocator, chloroplastic (Spinacia oleracea)
NNA_Picochlorum_renovo_P_Contig12F_mRNA.NNA_005789	0.460813	5.42313	30.2473	0.000546148	0.00381763	Protein of unknown function
NNA_Picochlorum_renovo_P_Contig16F_mRNA.NNA_007755	0.460326	8.82029	9.09394	0.0163977	0.0421525	Protein of unknown function
NNA_Picochlorum_renovo_P_Contig12F_mRNA.NNA_005897	0.460307	6.4933	16.7783	0.00335261	0.0130775	Similar to DUT: Deoxyuridine 5'-triphosphate nucleotidohydrolase (Oryza sativa subsp. japonica)
NNA_Picochlorum_renovo_P_Contig04F_mRNA.NNA_002602	0.459434	5.76195	13.6656	0.00592097	0.019861	Similar to MCM4: DNA replication licensing factor MCM4 (Arabidopsis thaliana)
NNA_Picochlorum_renovo_P_Contig04F_mRNA.NNA_002856	0.458733	7.64744	12.1651	0.00804256	0.0248821	Protein of unknown function
NNA_Picochlorum_renovo_P_Contig19F_mRNA.NNA_008115	0.458245	5.38475	8.57654	0.0187473	0.0463526	Similar to VAMP714: Vesicle-associated membrane protein 714 (Arabidopsis thaliana)
NNA_Picochlorum_renovo_P_Contig12F_mRNA.NNA_005884	0.458187	4.67961	11.18	0.00996909	0.0291377	Protein of unknown function
NNA_Picochlorum_renovo_P_Contig02F_mRNA.NNA_001629	0.458053	5.80683	15.9545	0.00386732	0.0145844	Protein of unknown function
NNA_Picochlorum_renovo_P_Contig03F_mRNA.NNA_002347	0.457394	3.7091	12.9391	0.00684707	0.0221201	Similar to At1g09620: Leucine--tRNA ligase, cytoplasmic (Arabidopsis thaliana)
NNA_Picochlorum_renovo_P_Contig03F_mRNA.NNA_002056	0.456779	8.03036	16.8451	0.00331475	0.012978	Similar to ABCA7: ABC transporter A family member 7 (Arabidopsis thaliana)
NNA_Picochlorum_renovo_P_Contig00F_mRNA.NNA_000061	0.456141	6.95266	52.3473	8.31368e-05	0.0012239	Similar to GRAMD1A: GRAM domain-containing protein 1A (Homo sapiens)
NNA_Picochlorum_renovo_P_Contig19F_mRNA.NNA_008216	0.455565	7.45257	43.0188	0.000165946	0.0017826	Similar to GDH1: Glutamate dehydrogenase 1, mitochondrial (Oryza sativa subsp. japonica)
NNA_Picochlorum_renovo_P_Contig03F_mRNA.NNA_002416	0.454664	6.07667	37.3993	0.000268602	0.00239688	Similar to MSH2: DNA mismatch repair protein MSH2 (Arabidopsis thaliana)
NNA_Picochlorum_renovo_P_Contig02F_mRNA.NNA_001453	0.454591	7.4787	14.6784	0.00487637	0.0172812	Protein of unknown function
NNA_Picochlorum_renovo_P_Contig02F_mRNA.NNA_001531	0.454534	4.6245	21.9927	0.0015032	0.00738936	Protein of unknown function
NNA_Picochlorum_renovo_P_Contig03F_mRNA.NNA_002161	0.454488	5.08505	22.8484	0.00133643	0.00678792	Protein of unknown function
NNA_Picochlorum_renovo_P_Contig00F_mRNA.NNA_000945	0.454031	5.08098	9.89553	0.0134417	0.0363198	Similar to yipf6: Protein YIPF6 homolog (Dictyostelium discoideum)
NNA_Picochlorum_renovo_P_Contig02F_mRNA.NNA_001228	0.453821	5.01211	24.2734	0.00110684	0.00594129	Similar to HAT2: Histone acetyltransferase type B subunit 2 (Kluyveromyces lactis (strain ATCC 8585 / CBS 2359 / DSM 70799 / NBRC 1267 / NRRL Y-1140 / WM37))
NNA_Picochlorum_renovo_P_Contig09F_mRNA.NNA_003618	0.453811	6.29326	51.3695	8.89112e-05	0.00127127	Similar to ABCI6: ABC transporter I family member 6, chloroplastic (Arabidopsis thaliana)
NNA_Picochlorum_renovo_P_Contig14F_mRNA.NNA_006847	0.45373	7.18455	15.684	0.0040576	0.0150921	Similar to Cytochrome c (Cucurbita maxima)
NNA_Picochlorum_renovo_P_Contig09F_mRNA.NNA_003565	0.453606	7.22243	42.3466	0.000175273	0.00183938	Protein of unknown function
NNA_Picochlorum_renovo_P_Contig22F_mRNA.NNA_008703	0.45359	10.6872	9.57782	0.014526	0.038507	Similar to KDSA1: 2-dehydro-3-deoxyphosphooctonate aldolase 1 (Arabidopsis thaliana)
NNA_Picochlorum_renovo_P_Contig03F_mRNA.NNA_002195	0.453348	7.36483	21.331	0.00165026	0.0078729	Protein of unknown function
NNA_Picochlorum_renovo_P_Contig00F_mRNA.NNA_000164	0.453296	6.71099	21.5813	0.0015926	0.00768506	Protein of unknown function
NNA_Picochlorum_renovo_P_Contig02F_mRNA.NNA_001702	0.453271	5.21578	12.4111	0.00763618	0.0239603	Similar to mnmA: tRNA-specific 2-thiouridylase MnmA (Borreliella bavariensis (strain ATCC BAA-2496 / DSM 23469 / PBi))
NNA_Picochlorum_renovo_P_Contig16F_mRNA.NNA_007803	0.452887	5.69792	30.7473	0.0005175	0.00369332	Protein of unknown function
NNA_Picochlorum_renovo_P_Contig04F_mRNA.NNA_002719	0.452503	5.03147	15.5033	0.00419124	0.0154796	Similar to rpmH: 50S ribosomal protein L34 (Rickettsia canadensis (strain McKiel))
NNA_Picochlorum_renovo_P_Contig15F_mRNA.NNA_007496	0.452377	7.38225	13.3369	0.00631924	0.0207987	Similar to DTX45: Protein DETOXIFICATION 45, chloroplastic (Arabidopsis thaliana)
NNA_Picochlorum_renovo_P_Contig03F_mRNA.NNA_002324	0.452239	7.88532	28.2464	0.000682648	0.00439383	Similar to QCR7-1: Cytochrome b-c1 complex subunit 7-1 (Arabidopsis thaliana)
NNA_Picochlorum_renovo_P_Contig09F_mRNA.NNA_003807	0.451941	4.45433	13.3476	0.00630575	0.0207786	Similar to CDS4: Phosphatidate cytidylyltransferase 4, chloroplastic (Arabidopsis thaliana)
NNA_Picochlorum_renovo_P_Contig09F_mRNA.NNA_003735	0.451638	3.6546	16.1992	0.00370471	0.0141105	Protein of unknown function
NNA_Picochlorum_renovo_P_Contig04F_mRNA.NNA_003355	0.451089	6.79688	36.0054	0.000305548	0.00258254	Similar to CSTF77: Cleavage stimulation factor subunit 77 (Arabidopsis thaliana)
NNA_Picochlorum_renovo_P_Contig12F_mRNA.NNA_006121	0.451003	4.44984	22.9431	0.00131943	0.00672792	Similar to Rbmx2: RNA-binding motif protein, X-linked 2 (Mus musculus)
NNA_Picochlorum_renovo_P_Contig11F_mRNA.NNA_005133	0.450791	7.06232	25.6279	0.000932542	0.00531454	Protein of unknown function
NNA_Picochlorum_renovo_P_Contig09F_mRNA.NNA_003660	0.45067	6.05854	13.1504	0.00656008	0.0214068	Similar to Dagla: Sn1-specific diacylglycerol lipase alpha (Mus musculus)
NNA_Picochlorum_renovo_P_Contig09F_mRNA.NNA_003551	0.450543	5.24511	40.1315	0.000211016	0.00207517	Similar to MSH5: DNA mismatch repair protein MSH5 (Oryza sativa subsp. japonica)
NNA_Picochlorum_renovo_P_Contig18F_mRNA.NNA_008034	0.450275	7.84929	9.6305	0.0143388	0.0381914	Similar to KEA2: K( ) efflux antiporter 2, chloroplastic (Arabidopsis thaliana)
NNA_Picochlorum_renovo_P_Contig09F_mRNA.NNA_003581	0.449822	9.97951	31.679	0.000468949	0.00343678	Similar to FAB6: Fructose-bisphosphate aldolase 6, cytosolic (Arabidopsis thaliana)
NNA_Picochlorum_renovo_P_Contig11F_mRNA.NNA_005100	0.449471	3.56818	12.1788	0.00801917	0.0248333	Similar to EVN: Dolichol kinase EVAN (Arabidopsis thaliana)
NNA_Picochlorum_renovo_P_Contig13F_mRNA.NNA_006673	0.449134	5.41346	13.5404	0.0060689	0.020188	Similar to MTHFR1: Methylenetetrahydrofolate reductase 1 (Arabidopsis thaliana)
NNA_Picochlorum_renovo_P_Contig02F_mRNA.NNA_001466	0.4491	5.85652	43.5501	0.00015901	0.00176061	Similar to AIMP1: Aminoacyl tRNA synthase complex-interacting multifunctional protein 1 (Cricetulus griseus)
NNA_Picochlorum_renovo_P_Contig10F_mRNA.NNA_004426	0.448881	5.79129	19.2341	0.00225224	0.00987603	Similar to Mocs1: Molybdenum cofactor biosynthesis protein 1 (Mus musculus)
NNA_Picochlorum_renovo_P_Contig21F_mRNA.NNA_008458	0.448676	4.12162	9.8191	0.013693	0.0368566	Similar to SPPL1: Signal peptide peptidase-like 1 (Oryza sativa subsp. japonica)
NNA_Picochlorum_renovo_P_Contig00F_mRNA.NNA_000973	0.447898	8.46015	12.3272	0.00777171	0.0242625	Similar to AOX1: Alternative oxidase, mitochondrial (Cryptococcus neoformans var. grubii serotype A (strain H99 / ATCC 208821 / CBS 10515 / FGSC 9487))
NNA_Picochlorum_renovo_P_Contig10F_mRNA.NNA_004812	0.44787	5.71401	10.756	0.0109754	0.0313634	Protein of unknown function
NNA_Picochlorum_renovo_P_Contig21F_mRNA.NNA_008468	0.447632	4.54692	24.9501	0.0010151	0.00563231	Similar to GPX: Glutathione peroxidase 1, mitochondrial (Chlamydomonas reinhardtii)
NNA_Picochlorum_renovo_P_Contig02F_mRNA.NNA_001333	0.447001	6.71092	54.1675	7.35792e-05	0.00113954	Similar to R06F6.8: Guanine nucleotide exchange factor subunit R06F6.8 (Caenorhabditis elegans)
NNA_Picochlorum_renovo_P_Contig10F_mRNA.NNA_004808	0.446944	6.30485	8.2343	0.0205373	0.0499383	Similar to sigA: RNA polymerase sigma factor SigA (Nostoc sp. (strain PCC 7120 / SAG 25.82 / UTEX 2576))
NNA_Picochlorum_renovo_P_Contig03F_mRNA.NNA_001930	0.446795	4.00573	11.8129	0.00867281	0.0263285	Protein of unknown function
NNA_Picochlorum_renovo_P_Contig00F_mRNA.NNA_000853	0.446741	7.32875	35.0129	0.000335779	0.00276722	Similar to Triosephosphate isomerase, chloroplastic (Secale cereale)
NNA_Picochlorum_renovo_P_Contig02F_mRNA.NNA_001314	0.445809	5.41478	31.682	0.000468805	0.00343678	Similar to ITPK6: Inositol-tetrakisphosphate 1-kinase 6 (Oryza sativa subsp. japonica)
NNA_Picochlorum_renovo_P_Contig11F_mRNA.NNA_005026	0.445443	8.1291	25.7876	0.000914316	0.0052606	Similar to At2g19940: Probable N-acetyl-gamma-glutamyl-phosphate reductase, chloroplastic (Arabidopsis thaliana)
NNA_Picochlorum_renovo_P_Contig03F_mRNA.NNA_002444	0.445046	13.0125	14.3715	0.0051666	0.0179985	Protein of unknown function
NNA_Picochlorum_renovo_P_Contig02F_mRNA.NNA_001652	0.44503	5.29385	28.7772	0.000642644	0.00425025	Protein of unknown function
NNA_Picochlorum_renovo_P_Contig03F_mRNA.NNA_002526	0.444768	5.26134	10.6869	0.0111513	0.0316253	Similar to RUS4: Protein root UVB sensitive 4 (Arabidopsis thaliana)
NNA_Picochlorum_renovo_P_Contig02F_mRNA.NNA_001280	0.444453	4.18919	16.3181	0.00362879	0.0138842	Similar to CYP22: Peptidyl-prolyl cis-trans isomerase CYP22 (Arabidopsis thaliana)
NNA_Picochlorum_renovo_P_Contig13F_mRNA.NNA_006509	0.444388	8.59881	29.4861	0.000593665	0.0040539	Protein of unknown function
NNA_Picochlorum_renovo_P_Contig00F_mRNA.NNA_000273	0.444372	5.40748	17.5146	0.00296318	0.0120664	Similar to kinX: Probable serine/threonine-protein kinase kinX (Dictyostelium discoideum)
NNA_Picochlorum_renovo_P_Contig10F_mRNA.NNA_004341	0.44425	5.37834	9.13257	0.0162375	0.0419331	Protein of unknown function
NNA_Picochlorum_renovo_P_Contig04F_mRNA.NNA_003228	0.444147	6.30935	14.9912	0.00460116	0.0165926	Similar to MTACP2: Acyl carrier protein 2, mitochondrial (Arabidopsis thaliana)
NNA_Picochlorum_renovo_P_Contig16F_mRNA.NNA_007769	0.443578	4.27771	11.3544	0.00958897	0.0283023	Similar to RGN: Regucalcin (Sus scrofa)
NNA_Picochlorum_renovo_P_Contig16F_mRNA.NNA_007661	0.443528	4.31026	12.9256	0.00686599	0.0221527	Protein of unknown function
NNA_Picochlorum_renovo_P_Contig13F_mRNA.NNA_006360	0.442867	5.30359	13.2827	0.00638808	0.020984	Similar to csgA: C-factor (Myxococcus xanthus)
NNA_Picochlorum_renovo_P_Contig10F_mRNA.NNA_004623	0.442741	4.12843	13.4458	0.00618373	0.020497	Similar to MT2525: Putative trans-acting enoyl reductase MT2525 (Mycobacterium tuberculosis (strain CDC 1551 / Oshkosh))
NNA_Picochlorum_renovo_P_Contig15F_mRNA.NNA_007419	0.442599	4.97586	30.6067	0.000525364	0.00373938	Protein of unknown function
NNA_Picochlorum_renovo_P_Contig04F_mRNA.NNA_002993	0.44246	3.71151	10.8299	0.0107911	0.0309697	Protein of unknown function
NNA_Picochlorum_renovo_P_Contig12F_mRNA.NNA_005948	0.442338	5.72032	16.577	0.00347006	0.0134173	Similar to FAS2: Chromatin assembly factor 1 subunit FAS2 (Arabidopsis thaliana)
NNA_Picochlorum_renovo_P_Contig03F_mRNA.NNA_002032	0.441765	6.0534	22.4274	0.00141542	0.00708159	Similar to dfa1: Diflavin flavoprotein A 1 (Synechocystis sp. (strain PCC 6803 / Kazusa))
NNA_Picochlorum_renovo_P_Contig10F_mRNA.NNA_004864	0.441586	7.33151	9.70097	0.0140931	0.0376443	Protein of unknown function
NNA_Picochlorum_renovo_P_Contig00F_mRNA.NNA_000417	0.441084	4.86492	12.5678	0.00739063	0.0234171	NA
NNA_Picochlorum_renovo_P_Contig16F_mRNA.NNA_007716	0.441073	6.67533	24.0957	0.00113262	0.00603224	Protein of unknown function
NNA_Picochlorum_renovo_P_Contig13F_mRNA.NNA_006719	0.441048	5.9771	10.515	0.0116045	0.0326025	Similar to Tex2: Testis-expressed sequence 2 protein (Mus musculus)
NNA_Picochlorum_renovo_P_Contig03F_mRNA.NNA_002223	0.440489	6.08841	15.7337	0.00402173	0.0149919	Protein of unknown function
NNA_Picochlorum_renovo_P_Contig09F_mRNA.NNA_003824	0.439451	6.23969	16.3922	0.00358244	0.0137507	Similar to ARL8B: ADP-ribosylation factor-like protein 8b (Arabidopsis thaliana)
NNA_Picochlorum_renovo_P_Contig12F_mRNA.NNA_005866	0.439329	6.55822	9.93641	0.0133097	0.0360326	Protein of unknown function
NNA_Picochlorum_renovo_P_Contig02F_mRNA.NNA_001229	0.436991	5.05236	20.2082	0.00194346	0.00879572	Protein of unknown function
NNA_Picochlorum_renovo_P_Contig02F_mRNA.NNA_001691	0.436499	4.48162	18.0836	0.00270036	0.01131	Protein of unknown function
NNA_Picochlorum_renovo_P_Contig02F_mRNA.NNA_001098	0.435475	4.29362	11.4319	0.00942593	0.0279782	Similar to PTRHD1: Putative peptidyl-tRNA hydrolase PTRHD1 (Bos taurus)
NNA_Picochlorum_renovo_P_Contig15F_mRNA.NNA_007434	0.435355	5.38375	14.1156	0.00542536	0.0186499	Similar to NUP96: Nuclear pore complex protein NUP96 (Arabidopsis thaliana)
NNA_Picochlorum_renovo_P_Contig12F_mRNA.NNA_005682	0.434953	3.89271	20.5453	0.00184903	0.00850273	Protein of unknown function
NNA_Picochlorum_renovo_P_Contig19F_mRNA.NNA_008292	0.434843	7.51153	22.6232	0.00137797	0.00693608	Protein of unknown function
NNA_Picochlorum_renovo_P_Contig21F_mRNA.NNA_008494	0.434518	4.91904	13.7595	0.0058131	0.0196192	Similar to tmem18: Transmembrane protein 18 (Danio rerio)
NNA_Picochlorum_renovo_P_Contig03F_mRNA.NNA_002039	0.434209	3.41799	10.1271	0.0127147	0.0347351	Similar to MED8: Mediator of RNA polymerase II transcription subunit 8 (Arabidopsis thaliana)
NNA_Picochlorum_renovo_P_Contig13F_mRNA.NNA_006631	0.433841	3.39542	10.6403	0.0112719	0.0318777	Protein of unknown function
NNA_Picochlorum_renovo_P_Contig15F_mRNA.NNA_007427	0.433826	5.25494	16.8682	0.00330175	0.0129513	Protein of unknown function
NNA_Picochlorum_renovo_P_Contig03F_mRNA.NNA_002314	0.432922	2.85056	14.4503	0.00509006	0.0178048	Similar to surE: 5'-nucleotidase SurE (Acinetobacter baylyi (strain ATCC 33305 / BD413 / ADP1))
NNA_Picochlorum_renovo_P_Contig00F_mRNA.NNA_000558	0.432352	6.7059	19.2255	0.00225525	0.00987891	Protein of unknown function
NNA_Picochlorum_renovo_P_Contig02F_mRNA.NNA_001508	0.43229	4.76274	9.42615	0.0150823	0.0395817	Similar to fbiC: FO synthase (Mycobacterium leprae (strain TN))
NNA_Picochlorum_renovo_P_Contig10F_mRNA.NNA_004731	0.432192	11.5907	12.438	0.00759319	0.0238789	Protein of unknown function
NNA_Picochlorum_renovo_P_Contig02F_mRNA.NNA_001511	0.431701	7.03168	19.6625	0.00210942	0.00942066	Similar to UVR8: Ultraviolet-B receptor UVR8 (Arabidopsis thaliana)
NNA_Picochlorum_renovo_P_Contig19F_mRNA.NNA_008271	0.431574	5.24641	26.402	0.000848232	0.00503904	Protein of unknown function
NNA_Picochlorum_renovo_P_Contig16F_mRNA.NNA_007700	0.430886	5.36704	14.6597	0.00489341	0.0173269	Protein of unknown function
NNA_Picochlorum_renovo_P_Contig04F_mRNA.NNA_002892	0.430688	5.16983	10.2085	0.0124711	0.034246	Protein of unknown function
NNA_Picochlorum_renovo_P_Contig21F_mRNA.NNA_008587	0.430166	7.10506	26.7239	0.000815995	0.0049135	Similar to AGPC: Glucose-1-phosphate adenylyltransferase small subunit 1, chloroplastic (Vicia faba)
NNA_Picochlorum_renovo_P_Contig03F_mRNA.NNA_001970	0.430107	3.41272	8.6484	0.0183968	0.0457795	Similar to v1g169424: Eukaryotic translation initiation factor 3 subunit L (Nematostella vectensis)
NNA_Picochlorum_renovo_P_Contig03F_mRNA.NNA_002567	0.430019	3.99867	22.382	0.00142428	0.00710957	Similar to Zranb3: DNA annealing helicase and endonuclease ZRANB3 (Mus musculus)
NNA_Picochlorum_renovo_P_Contig10F_mRNA.NNA_004833	0.430016	3.80156	10.2729	0.0122824	0.0338973	Protein of unknown function
NNA_Picochlorum_renovo_P_Contig18F_mRNA.NNA_007995	0.429941	6.29512	25.2665	0.000975471	0.00547019	Protein of unknown function
NNA_Picochlorum_renovo_P_Contig00F_mRNA.NNA_000380	0.429806	6.16339	16.7691	0.00335786	0.0130919	Similar to mfppA: Mannosylfructose-phosphate phosphatase (Agrobacterium fabrum (strain C58 / ATCC 33970))
NNA_Picochlorum_renovo_P_Contig15F_mRNA.NNA_007227	0.429766	6.92272	18.895	0.00237398	0.0102706	Similar to STR16: Thiosulfate sulfurtransferase 16, chloroplastic (Arabidopsis thaliana)
NNA_Picochlorum_renovo_P_Contig00F_mRNA.NNA_000996	0.429532	7.65968	48.09	0.000112322	0.00145036	Similar to ABCB25: ABC transporter B family member 25, mitochondrial (Arabidopsis thaliana)
NNA_Picochlorum_renovo_P_Contig02F_mRNA.NNA_001142	0.428902	5.45275	20.6003	0.00183417	0.00846254	Protein of unknown function
NNA_Picochlorum_renovo_P_Contig03F_mRNA.NNA_002317	0.428678	6.50834	8.43787	0.019448	0.047857	Similar to AATP1: ADP,ATP carrier protein 1, chloroplastic (Arabidopsis thaliana)
NNA_Picochlorum_renovo_P_Contig02F_mRNA.NNA_001326	0.427366	6.30984	42.7544	0.000169538	0.00179803	Similar to COLD1: GPCR-type G protein COLD1 (Oryza sativa subsp. japonica)
NNA_Picochlorum_renovo_P_Contig14F_mRNA.NNA_006940	0.426986	7.30144	24.6066	0.00106044	0.00578873	Similar to PCNA: Proliferating cell nuclear antigen (Pisum sativum)
NNA_Picochlorum_renovo_P_Contig11F_mRNA.NNA_005524	0.426471	6.20934	26.3703	0.000851498	0.0050513	Similar to TMEM65: Transmembrane protein 65 (Bos taurus)
NNA_Picochlorum_renovo_P_Contig13F_mRNA.NNA_006653	0.426167	8.70661	23.7979	0.00117754	0.00618651	Similar to Alanine aminotransferase 2 (Hordeum vulgare)
NNA_Picochlorum_renovo_P_Contig03F_mRNA.NNA_001926	0.425702	8.73272	13.9174	0.00563697	0.0191762	Similar to CAB7: Chlorophyll a-b binding protein 7, chloroplastic (Solanum lycopersicum)
NNA_Picochlorum_renovo_P_Contig09F_mRNA.NNA_003982	0.425455	6.43113	14.5946	0.00495357	0.017503	Similar to cog6: Conserved oligomeric Golgi complex subunit 6 (Dictyostelium discoideum)
NNA_Picochlorum_renovo_P_Contig00F_mRNA.NNA_000660	0.423541	4.50504	16.9255	0.00326987	0.0128682	Protein of unknown function
NNA_Picochlorum_renovo_P_Contig13F_mRNA.NNA_006358	0.423468	2.9181	11.6288	0.00902683	0.0271192	Protein of unknown function
NNA_Picochlorum_renovo_P_Contig03F_mRNA.NNA_002251	0.423396	6.88467	13.344	0.00631028	0.0207853	Similar to OVA7: Serine--tRNA ligase, chloroplastic/mitochondrial (Arabidopsis thaliana)
NNA_Picochlorum_renovo_P_Contig02F_mRNA.NNA_001512	0.423202	5.15994	17.1799	0.00313277	0.0124983	Similar to rpb-5: DNA-directed RNA polymerases I, II, and III subunit RPABC1 (Caenorhabditis elegans)
NNA_Picochlorum_renovo_P_Contig00F_mRNA.NNA_000832	0.423164	6.87926	21.4587	0.00162054	0.00776748	Protein of unknown function
NNA_Picochlorum_renovo_P_Contig02F_mRNA.NNA_001091	0.422994	6.58286	32.9671	0.000410813	0.00313573	Protein of unknown function
NNA_Picochlorum_renovo_P_Contig12F_mRNA.NNA_005932	0.422985	4.1979	9.18003	0.0160434	0.041534	Protein of unknown function
NNA_Picochlorum_renovo_P_Contig02F_mRNA.NNA_001574	0.422888	5.4632	12.8325	0.00699789	0.0224863	Protein of unknown function
NNA_Picochlorum_renovo_P_Contig21F_mRNA.NNA_008629	0.422837	5.61051	24.8094	0.00103337	0.00568119	Similar to LACS2: Long chain acyl-CoA synthetase 2 (Arabidopsis thaliana)
NNA_Picochlorum_renovo_P_Contig02F_mRNA.NNA_001179	0.422138	5.93458	43.5731	0.000158717	0.00176013	Protein of unknown function
NNA_Picochlorum_renovo_P_Contig12F_mRNA.NNA_005758	0.421822	6.92959	8.99606	0.0168124	0.0428389	Similar to At3g06310: NADH dehydrogenase [ubiquinone] 1 alpha subcomplex subunit 8-A (Arabidopsis thaliana)
NNA_Picochlorum_renovo_P_Contig04F_mRNA.NNA_003258	0.421651	6.21142	37.6099	0.000263515	0.00237465	Protein of unknown function
NNA_Picochlorum_renovo_P_Contig09F_mRNA.NNA_004169	0.420515	8.2331	33.093	0.000405626	0.00312511	Similar to ISU1: Iron-sulfur cluster assembly protein 1 (Arabidopsis thaliana)
NNA_Picochlorum_renovo_P_Contig02F_mRNA.NNA_001165	0.42047	3.84164	14.994	0.00459879	0.0165912	Protein of unknown function
NNA_Picochlorum_renovo_P_Contig03F_mRNA.NNA_002221	0.419915	5.43006	9.81396	0.0137101	0.0368909	Similar to purF: Amidophosphoribosyltransferase (Shigella flexneri)
NNA_Picochlorum_renovo_P_Contig10F_mRNA.NNA_004500	0.419763	8.29923	12.5297	0.00744931	0.0235498	Similar to Sdhb: Succinate dehydrogenase [ubiquinone] iron-sulfur subunit, mitochondrial (Mus musculus)
NNA_Picochlorum_renovo_P_Contig19F_mRNA.NNA_008164	0.419408	6.98287	34.5782	0.000350187	0.00283318	Similar to WRAP73: WD repeat-containing protein WRAP73 (Homo sapiens)
NNA_Picochlorum_renovo_P_Contig19F_mRNA.NNA_008256	0.419264	6.92008	20.7029	0.00180686	0.00839732	Similar to Noc4l: Nucleolar complex protein 4 homolog (Mus musculus)
NNA_Picochlorum_renovo_P_Contig14F_mRNA.NNA_006962	0.419262	9.36222	8.32484	0.0200436	0.049007	Similar to NLP3: Omega-amidase, chloroplastic (Arabidopsis thaliana)
NNA_Picochlorum_renovo_P_Contig12F_mRNA.NNA_006024	0.418621	7.0231	33.6734	0.000382742	0.00301813	Similar to SRK2G: Serine/threonine-protein kinase SRK2G (Arabidopsis thaliana)
NNA_Picochlorum_renovo_P_Contig19F_mRNA.NNA_008290	0.418586	3.9569	12.0419	0.00825631	0.0254036	Similar to TEB: Helicase and polymerase-containing protein TEBICHI (Arabidopsis thaliana)
NNA_Picochlorum_renovo_P_Contig04F_mRNA.NNA_003141	0.41823	4.91765	12.3	0.00781638	0.0243711	Similar to SMU1: WD40 repeat-containing protein SMU1 (Gallus gallus)
NNA_Picochlorum_renovo_P_Contig00F_mRNA.NNA_000710	0.4178	4.20562	22.5777	0.00138658	0.00696686	Protein of unknown function
NNA_Picochlorum_renovo_P_Contig00F_mRNA.NNA_000667	0.417644	5.66664	21.5061	0.00160967	0.00773462	Protein of unknown function
NNA_Picochlorum_renovo_P_Contig14F_mRNA.NNA_006848	0.417316	4.48982	9.41947	0.0151075	0.0396111	Similar to IDH6: Isocitrate dehydrogenase [NAD] catalytic subunit 6, mitochondrial (Arabidopsis thaliana)
NNA_Picochlorum_renovo_P_Contig02F_mRNA.NNA_001109	0.416237	8.05309	37.3187	0.000270581	0.00240688	Similar to UGP1: UTP--glucose-1-phosphate uridylyltransferase (Encephalitozoon cuniculi (strain GB-M1))
NNA_Picochlorum_renovo_P_Contig02F_mRNA.NNA_001159	0.415695	5.88371	29.4758	0.000594338	0.0040552	Similar to At1g17350: Probable complex I intermediate-associated protein 30 (Arabidopsis thaliana)
NNA_Picochlorum_renovo_P_Contig15F_mRNA.NNA_007522	0.415154	7.22022	9.18919	0.0160063	0.0414506	Similar to SEC14L2: SEC14-like protein 2 (Bos taurus)
NNA_Picochlorum_renovo_P_Contig18F_mRNA.NNA_007898	0.414671	5.89855	25.6978	0.000924506	0.00528307	Similar to At5g57200: Putative clathrin assembly protein At5g57200 (Arabidopsis thaliana)
NNA_Picochlorum_renovo_P_Contig13F_mRNA.NNA_006722	0.414346	6.51201	24.5626	0.00106642	0.00580213	Similar to SAC9: Probable phosphoinositide phosphatase SAC9 (Arabidopsis thaliana)
NNA_Picochlorum_renovo_P_Contig21F_mRNA.NNA_008454	0.413676	5.93789	25.6787	0.00092669	0.00529121	Similar to ABCG15: ABC transporter G family member 15 (Arabidopsis thaliana)
NNA_Picochlorum_renovo_P_Contig19F_mRNA.NNA_008313	0.412923	7.87276	36.4638	0.000292735	0.00253046	Similar to STR11: Rhodanese-like domain-containing protein 11, chloroplastic (Arabidopsis thaliana)
NNA_Picochlorum_renovo_P_Contig00F_mRNA.NNA_000785	0.41284	6.94715	37.9513	0.000255521	0.00231956	Similar to aida: Axin interactor, dorsalization-associated protein (Danio rerio)
NNA_Picochlorum_renovo_P_Contig19F_mRNA.NNA_008229	0.412485	5.73745	22.2974	0.00144098	0.00717589	Similar to MPC4: Mitochondrial pyruvate carrier 4 (Arabidopsis thaliana)
NNA_Picochlorum_renovo_P_Contig03F_mRNA.NNA_002277	0.412257	5.50749	9.13265	0.0162372	0.0419331	Similar to At3g47830: Putative DNA glycosylase At3g47830 (Arabidopsis thaliana)
NNA_Picochlorum_renovo_P_Contig23F_mRNA.NNA_008760	0.412155	3.92131	10.0214	0.0130403	0.0354748	Protein of unknown function
NNA_Picochlorum_renovo_P_Contig00F_mRNA.NNA_000882	0.412024	7.08606	14.2222	0.00531563	0.0183504	Similar to ALB3.2: Inner membrane ALBINO3-like protein 2, chloroplastic (Chlamydomonas reinhardtii)
NNA_Picochlorum_renovo_P_Contig04F_mRNA.NNA_003217	0.411726	5.76882	11.2304	0.00985743	0.0288817	Similar to PRMT3: Probable protein arginine N-methyltransferase 3 (Arabidopsis thaliana)
NNA_Picochlorum_renovo_P_Contig00F_mRNA.NNA_000872	0.411638	5.51704	21.9929	0.00150316	0.00738936	Similar to RER1A: Protein RER1A (Arabidopsis thaliana)
NNA_Picochlorum_renovo_P_Contig00F_mRNA.NNA_000177	0.411405	5.42892	28.4492	0.000667005	0.00433296	Similar to FY: Flowering time control protein FY (Arabidopsis thaliana)
NNA_Picochlorum_renovo_P_Contig04F_mRNA.NNA_002670	0.41093	4.12883	10.7169	0.0110746	0.0315676	Protein of unknown function
NNA_Picochlorum_renovo_P_Contig03F_mRNA.NNA_002231	0.410077	4.84857	12.4122	0.00763439	0.0239603	Similar to PHYLLO: Protein PHYLLO, chloroplastic (Arabidopsis thaliana)
NNA_Picochlorum_renovo_P_Contig10F_mRNA.NNA_004615	0.408906	6.01905	12.8959	0.00690776	0.0222562	Protein of unknown function
NNA_Picochlorum_renovo_P_Contig14F_mRNA.NNA_006950	0.408694	6.33842	43.629	0.00015801	0.00175692	Protein of unknown function
NNA_Picochlorum_renovo_P_Contig03F_mRNA.NNA_002266	0.408671	7.98269	31.3971	0.000483018	0.00351158	Similar to Dlat: Dihydrolipoyllysine-residue acetyltransferase component of pyruvate dehydrogenase complex, mitochondrial (Rattus norvegicus)
NNA_Picochlorum_renovo_P_Contig13F_mRNA.NNA_006478	0.408133	4.7103	9.01692	0.0167229	0.0427274	Protein of unknown function
NNA_Picochlorum_renovo_P_Contig13F_mRNA.NNA_006305	0.408075	7.55218	17.8744	0.00279346	0.0115731	Protein of unknown function
NNA_Picochlorum_renovo_P_Contig09F_mRNA.NNA_003632	0.407441	5.10465	24.3679	0.00109341	0.0058956	Similar to PRKACG: cAMP-dependent protein kinase catalytic subunit gamma (Homo sapiens)
NNA_Picochlorum_renovo_P_Contig03F_mRNA.NNA_001929	0.40738	7.49208	26.2728	0.000861619	0.00507544	Similar to Monodehydroascorbate reductase (Pisum sativum)
NNA_Picochlorum_renovo_P_Contig04F_mRNA.NNA_002691	0.407315	6.82718	17.4667	0.00298674	0.01212	Similar to bchH: Magnesium-chelatase subunit H (Chlorobaculum parvum (strain NCIB 8327))
NNA_Picochlorum_renovo_P_Contig10F_mRNA.NNA_004953	0.407226	3.96757	13.2139	0.0064768	0.0211952	Similar to SKIP8: F-box protein SKIP8 (Arabidopsis thaliana)
NNA_Picochlorum_renovo_P_Contig02F_mRNA.NNA_001874	0.406883	9.19302	18.0521	0.00271416	0.0113396	Similar to Dyrk3: Dual specificity tyrosine-phosphorylation-regulated kinase 3 (Rattus norvegicus)
NNA_Picochlorum_renovo_P_Contig00F_mRNA.NNA_000125	0.405698	5.42238	14.9639	0.00462438	0.0166407	Similar to NSF: Vesicle-fusing ATPase (Arabidopsis thaliana)
NNA_Picochlorum_renovo_P_Contig15F_mRNA.NNA_007466	0.40483	6.44855	9.40607	0.015158	0.0397043	Protein of unknown function
NNA_Picochlorum_renovo_P_Contig09F_mRNA.NNA_003925	0.404556	4.87192	16.4764	0.00353069	0.0136017	Protein of unknown function
NNA_Picochlorum_renovo_P_Contig02F_mRNA.NNA_001803	0.404488	6.28333	15.9866	0.00384546	0.0145216	Similar to At3g62790: NADH dehydrogenase [ubiquinone] iron-sulfur protein 5-B (Arabidopsis thaliana)
NNA_Picochlorum_renovo_P_Contig03F_mRNA.NNA_001932	0.404256	5.38288	33.455	0.000391161	0.00305672	Protein of unknown function
NNA_Picochlorum_renovo_P_Contig10F_mRNA.NNA_004678	0.404221	4.76974	12.9977	0.00676599	0.0219413	Similar to RFC3: Replication factor C subunit 3 (Arabidopsis thaliana)
NNA_Picochlorum_renovo_P_Contig09F_mRNA.NNA_003527	0.403934	6.92925	35.6819	0.000315016	0.00263747	Protein of unknown function
NNA_Picochlorum_renovo_P_Contig12F_mRNA.NNA_006006	0.403852	5.49481	14.2787	0.00525867	0.0182291	Protein of unknown function
NNA_Picochlorum_renovo_P_Contig15F_mRNA.NNA_007299	0.403571	5.34714	29.4189	0.000598101	0.00406438	Similar to SRX: Sulfiredoxin, chloroplastic/mitochondrial (Arabidopsis thaliana)
NNA_Picochlorum_renovo_P_Contig00F_mRNA.NNA_000663	0.402257	4.99786	28.9462	0.000630522	0.00419515	Similar to Os08g0288200: Probable adenylate kinase 5, chloroplastic (Oryza sativa subsp. japonica)
NNA_Picochlorum_renovo_P_Contig21F_mRNA.NNA_008613	0.402238	7.63439	12.4546	0.00756698	0.0238143	Similar to BRM: ATP-dependent helicase BRM (Arabidopsis thaliana)
NNA_Picochlorum_renovo_P_Contig09F_mRNA.NNA_003523	0.401349	5.26616	20.3111	0.00191401	0.00871538	Protein of unknown function
NNA_Picochlorum_renovo_P_Contig12F_mRNA.NNA_006069	0.400796	8.05647	8.73631	0.017979	0.0450198	Similar to Wwox: WW domain-containing oxidoreductase (Drosophila melanogaster)
NNA_Picochlorum_renovo_P_Contig00F_mRNA.NNA_000368	0.400687	4.78279	16.163	0.00372818	0.0141854	Similar to rplM: 50S ribosomal protein L13 (Syntrophus aciditrophicus (strain SB))
NNA_Picochlorum_renovo_P_Contig00F_mRNA.NNA_000284	0.400053	4.48414	18.6126	0.00248169	0.0106099	Similar to BRCA1: Breast cancer type 1 susceptibility protein homolog (Bos taurus)
NNA_Picochlorum_renovo_P_Contig02F_mRNA.NNA_001571	0.399967	5.50662	9.65542	0.0142513	0.0379825	Similar to jmj4: JmjC domain-containing protein 4 (Schizosaccharomyces pombe (strain 972 / ATCC 24843))
NNA_Picochlorum_renovo_P_Contig18F_mRNA.NNA_007920	0.399133	6.86222	11.5026	0.00928006	0.0276233	Similar to PFK5: ATP-dependent 6-phosphofructokinase 5, chloroplastic (Arabidopsis thaliana)
NNA_Picochlorum_renovo_P_Contig00F_mRNA.NNA_000114	0.398946	2.92427	9.94863	0.0132705	0.0359729	Similar to At2g17340: Uncharacterized protein At2g17340 (Arabidopsis thaliana)
NNA_Picochlorum_renovo_P_Contig03F_mRNA.NNA_002153	0.398651	8.79718	10.323	0.0121381	0.0336632	Protein of unknown function
NNA_Picochlorum_renovo_P_Contig10F_mRNA.NNA_004479	0.398552	9.57381	10.8106	0.010839	0.0310965	Similar to PSBR: Photosystem II 10 kDa polypeptide, chloroplastic (Brassica campestris)
NNA_Picochlorum_renovo_P_Contig21F_mRNA.NNA_008413	0.398258	3.97245	11.6804	0.00892577	0.0268815	Similar to MZM1: Mitochondrial zinc maintenance protein 1, mitochondrial (Candida tropicalis (strain ATCC MYA-3404 / T1))
NNA_Picochlorum_renovo_P_Contig04F_mRNA.NNA_002827	0.398078	8.50198	21.0722	0.00171265	0.00806078	Protein of unknown function
NNA_Picochlorum_renovo_P_Contig18F_mRNA.NNA_007933	0.398077	10.2377	11.1076	0.0101327	0.0293911	Similar to MSH3: DNA mismatch repair protein MSH3 (Arabidopsis thaliana)
NNA_Picochlorum_renovo_P_Contig13F_mRNA.NNA_006595	0.39763	4.93347	23.7398	0.00118656	0.00622019	Similar to MAD2L2: Mitotic spindle assembly checkpoint protein MAD2B (Bos taurus)
NNA_Picochlorum_renovo_P_Contig10F_mRNA.NNA_004684	0.397536	5.71922	16.8751	0.00329791	0.0129464	Similar to MCM7: DNA replication licensing factor MCM7 (Arabidopsis thaliana)
NNA_Picochlorum_renovo_P_Contig12F_mRNA.NNA_005887	0.396947	5.82881	19.6514	0.00211298	0.00942066	Protein of unknown function
NNA_Picochlorum_renovo_P_Contig10F_mRNA.NNA_004499	0.396463	6.92205	26.4526	0.000843067	0.00501694	Protein of unknown function
NNA_Picochlorum_renovo_P_Contig12F_mRNA.NNA_005952	0.396089	6.88126	12.7784	0.00707592	0.0226246	Protein of unknown function
NNA_Picochlorum_renovo_P_Contig09F_mRNA.NNA_004083	0.395605	6.00784	25.5725	0.00093896	0.00534026	Protein of unknown function
NNA_Picochlorum_renovo_P_Contig10F_mRNA.NNA_004937	0.395365	4.69454	10.9177	0.0105773	0.0304705	Protein of unknown function
NNA_Picochlorum_renovo_P_Contig15F_mRNA.NNA_007445	0.394792	6.25002	14.7988	0.00476804	0.0170053	Protein of unknown function
NNA_Picochlorum_renovo_P_Contig09F_mRNA.NNA_003746	0.3944	6.14131	20.9512	0.00174282	0.00818445	Similar to PNG1: Peptide-N(4)-(N-acetyl-beta-glucosaminyl)asparagine amidase (Oryza sativa subsp. japonica)
NNA_Picochlorum_renovo_P_Contig03F_mRNA.NNA_002474	0.394351	5.72287	14.5673	0.00497902	0.0175267	Protein of unknown function
NNA_Picochlorum_renovo_P_Contig00F_mRNA.NNA_000838	0.393893	6.32078	21.0806	0.00171058	0.00805552	Protein of unknown function
NNA_Picochlorum_renovo_P_Contig00F_mRNA.NNA_000274	0.393255	3.881	9.85379	0.0135782	0.0366416	Protein of unknown function
NNA_Picochlorum_renovo_P_Contig19F_mRNA.NNA_008288	0.393249	5.67769	36.2905	0.0002975	0.00254403	Similar to At2g25520: Probable sugar phosphate/phosphate translocator At2g25520 (Arabidopsis thaliana)
NNA_Picochlorum_renovo_P_Contig00F_mRNA.NNA_000779	0.392837	4.9666	10.3806	0.0119748	0.0333203	Similar to SMC1: Structural maintenance of chromosomes protein 1 (Arabidopsis thaliana)
NNA_Picochlorum_renovo_P_Contig14F_mRNA.NNA_007093	0.392254	5.70481	12.5218	0.00746163	0.0235799	Similar to XRN3: 5'-3' exoribonuclease 3 (Arabidopsis thaliana)
NNA_Picochlorum_renovo_P_Contig19F_mRNA.NNA_008278	0.392143	8.82526	10.987	0.0104123	0.0301191	Similar to SPAPJ696.02: SH3 domain-containing protein PJ696.02 (Schizosaccharomyces pombe (strain 972 / ATCC 24843))
NNA_Picochlorum_renovo_P_Contig03F_mRNA.NNA_002069	0.391831	6.28488	38.5189	0.000242888	0.00224364	Protein of unknown function
NNA_Picochlorum_renovo_P_Contig10F_mRNA.NNA_004680	0.391311	5.0754	24.5871	0.00106308	0.00579147	Protein of unknown function
NNA_Picochlorum_renovo_P_Contig11F_mRNA.NNA_005355	0.391066	6.9575	33.7722	0.000379009	0.00300278	Similar to MCM6: DNA replication licensing factor MCM6 (Arabidopsis thaliana)
NNA_Picochlorum_renovo_P_Contig00F_mRNA.NNA_000401	0.39104	6.23425	22.3641	0.0014278	0.00712291	Similar to FAM32A: Protein FAM32A (Pongo abelii)
NNA_Picochlorum_renovo_P_Contig00F_mRNA.NNA_000118	0.390915	3.66898	8.47806	0.0192416	0.0474325	Protein of unknown function
NNA_Picochlorum_renovo_P_Contig13F_mRNA.NNA_006362	0.390877	3.28717	8.33066	0.0200123	0.0489592	Protein of unknown function
NNA_Picochlorum_renovo_P_Contig00F_mRNA.NNA_000635	0.390548	5.59014	26.7738	0.000811129	0.00490176	Similar to MAP1D: Methionine aminopeptidase 1D, chloroplastic/mitochondrial (Arabidopsis thaliana)
NNA_Picochlorum_renovo_P_Contig00F_mRNA.NNA_000495	0.390428	2.95	9.26983	0.0156841	0.0407418	Similar to Os05g0150900: Histidine--tRNA ligase, cytoplasmic (Oryza sativa subsp. japonica)
NNA_Picochlorum_renovo_P_Contig02F_mRNA.NNA_001579	0.390183	5.42973	11.289	0.00972941	0.0286063	Similar to trmB: tRNA (guanine-N(7)-)-methyltransferase (Synechococcus sp. (strain JA-3-3Ab))
NNA_Picochlorum_renovo_P_Contig02F_mRNA.NNA_001242	0.390092	5.75373	21.5036	0.00161023	0.00773462	NA
NNA_Picochlorum_renovo_P_Contig12F_mRNA.NNA_006085	0.390084	7.18936	45.5279	0.000136163	0.00162815	Similar to recA: Protein RecA (Synechocystis sp. (strain PCC 6803 / Kazusa))
NNA_Picochlorum_renovo_P_Contig04F_mRNA.NNA_003135	0.389758	5.48196	14.9944	0.00459847	0.0165912	Protein of unknown function
NNA_Picochlorum_renovo_P_Contig12F_mRNA.NNA_006214	0.388141	5.77741	15.2119	0.00441862	0.0161491	Similar to DRT111: DNA-damage-repair/toleration protein DRT111, chloroplastic (Arabidopsis thaliana)
NNA_Picochlorum_renovo_P_Contig18F_mRNA.NNA_008068	0.387434	4.71253	13.3318	0.00632564	0.0208115	Protein of unknown function
NNA_Picochlorum_renovo_P_Contig19F_mRNA.NNA_008142	0.387143	6.88742	10.8945	0.0106333	0.0305899	Similar to MECR: Trans-2-enoyl-CoA reductase, mitochondrial (Homo sapiens)
NNA_Picochlorum_renovo_P_Contig10F_mRNA.NNA_004756	0.386974	7.36909	19.3811	0.00220192	0.00971793	Similar to AMY3: Alpha-amylase 3, chloroplastic (Arabidopsis thaliana)
NNA_Picochlorum_renovo_P_Contig02F_mRNA.NNA_001728	0.386786	7.37562	26.1843	0.000870945	0.00509746	Similar to Tti1: TELO2-interacting protein 1 homolog (Mus musculus)
NNA_Picochlorum_renovo_P_Contig15F_mRNA.NNA_007521	0.38645	9.10932	26.9622	0.000793101	0.00484021	Similar to DGK4: Diacylglycerol kinase 4 (Arabidopsis thaliana)
NNA_Picochlorum_renovo_P_Contig02F_mRNA.NNA_001860	0.386362	7.76846	26.816	0.000807052	0.0048926	Protein of unknown function
NNA_Picochlorum_renovo_P_Contig02F_mRNA.NNA_001790	0.38576	5.18709	14.6214	0.00492867	0.0174297	Similar to Kdm8: Lysine-specific demethylase 8 (Rattus norvegicus)
NNA_Picochlorum_renovo_P_Contig15F_mRNA.NNA_007473	0.385478	7.78288	12.8158	0.00702193	0.0225291	Protein of unknown function
NNA_Picochlorum_renovo_P_Contig09F_mRNA.NNA_003545	0.385455	5.46599	31.3941	0.000483171	0.00351158	Protein of unknown function
NNA_Picochlorum_renovo_P_Contig16F_mRNA.NNA_007729	0.385081	6.06108	23.7765	0.00118086	0.00620006	Similar to PEX22: Peroxisome biogenesis protein 22 (Arabidopsis thaliana)
NNA_Picochlorum_renovo_P_Contig18F_mRNA.NNA_008059	0.38491	6.73209	8.72273	0.0180428	0.045166	Protein of unknown function
NNA_Picochlorum_renovo_P_Contig16F_mRNA.NNA_007600	0.384506	6.67015	31.8607	0.000460154	0.00338943	Similar to Os08g0433100: GDT1-like protein 5 (Oryza sativa subsp. japonica)
NNA_Picochlorum_renovo_P_Contig15F_mRNA.NNA_007242	0.384333	7.40178	37.9727	0.00025503	0.0023176	Similar to MNN2: Alpha-1,2-mannosyltransferase MNN2 (Saccharomyces cerevisiae (strain ATCC 204508 / S288c))
NNA_Picochlorum_renovo_P_Contig12F_mRNA.NNA_006142	0.384109	4.68785	12.1107	0.00813607	0.0251186	Similar to NRPB6A: DNA-directed RNA polymerases II, IV and V subunit 6A (Arabidopsis thaliana)
NNA_Picochlorum_renovo_P_Contig03F_mRNA.NNA_002082	0.384013	8.12008	25.999	0.000890883	0.00517895	Similar to At4g02580: NADH dehydrogenase [ubiquinone] flavoprotein 2, mitochondrial (Arabidopsis thaliana)
NNA_Picochlorum_renovo_P_Contig02F_mRNA.NNA_001653	0.383694	4.44145	9.42371	0.0150915	0.0395817	Similar to pigm: GPI mannosyltransferase 1 (Xenopus tropicalis)
NNA_Picochlorum_renovo_P_Contig02F_mRNA.NNA_001846	0.383554	5.49963	10.4054	0.0119054	0.0331709	Similar to RHL1: DNA-binding protein RHL1 (Arabidopsis thaliana)
NNA_Picochlorum_renovo_P_Contig10F_mRNA.NNA_004350	0.382916	5.93908	15.5365	0.00416625	0.0154008	Similar to PGR: Protein PGR (Arabidopsis thaliana)
NNA_Picochlorum_renovo_P_Contig00F_mRNA.NNA_000925	0.382903	4.94558	20.3806	0.00189443	0.00865464	Protein of unknown function
NNA_Picochlorum_renovo_P_Contig03F_mRNA.NNA_002529	0.382492	7.85206	12.894	0.00691038	0.0222562	Similar to GLB: Nitrogen regulatory protein P-II homolog (Oryza sativa subsp. japonica)
NNA_Picochlorum_renovo_P_Contig21F_mRNA.NNA_008605	0.382295	7.8177	11.3487	0.00960113	0.0283282	Protein of unknown function
NNA_Picochlorum_renovo_P_Contig12F_mRNA.NNA_005743	0.381437	6.10015	37.5657	0.000264572	0.0023786	Protein of unknown function
NNA_Picochlorum_renovo_P_Contig00F_mRNA.NNA_000803	0.380968	7.0323	24.8551	0.00102739	0.00566313	Protein of unknown function
NNA_Picochlorum_renovo_P_Contig18F_mRNA.NNA_007978	0.380576	4.38325	12.5758	0.00737828	0.0233868	NA
NNA_Picochlorum_renovo_P_Contig04F_mRNA.NNA_003357	0.380522	6.3352	14.5999	0.00494857	0.0174927	Protein of unknown function
NNA_Picochlorum_renovo_P_Contig25F_mRNA.NNA_008861	0.380451	5.2224	12.5922	0.00735328	0.0233252	Protein of unknown function
NNA_Picochlorum_renovo_P_Contig00F_mRNA.NNA_000699	0.380362	3.5194	14.2764	0.00526097	0.0182291	Protein of unknown function
NNA_Picochlorum_renovo_P_Contig10F_mRNA.NNA_004920	0.380338	5.86385	22.0411	0.00149309	0.00736556	Similar to SEC: Probable UDP-N-acetylglucosamine--peptide N-acetylglucosaminyltransferase SEC (Arabidopsis thaliana)
NNA_Picochlorum_renovo_P_Contig04F_mRNA.NNA_002746	0.379561	5.72116	14.5624	0.00498359	0.017528	Similar to At3g18410: NADH dehydrogenase [ubiquinone] 1 beta subcomplex subunit 10-B (Arabidopsis thaliana)
NNA_Picochlorum_renovo_P_Contig03F_mRNA.NNA_002348	0.378662	8.41169	23.5688	0.00121362	0.00633415	Protein of unknown function
NNA_Picochlorum_renovo_P_Contig02F_mRNA.NNA_001125	0.378525	6.63781	44.1909	0.000151117	0.0017247	Similar to Cdca7l: Cell division cycle-associated 7-like protein (Mus musculus)
NNA_Picochlorum_renovo_P_Contig14F_mRNA.NNA_006983	0.378232	5.55056	28.4148	0.000669628	0.00434664	Similar to DCP2: mRNA-decapping enzyme subunit 2 (Arabidopsis thaliana)
NNA_Picochlorum_renovo_P_Contig21F_mRNA.NNA_008515	0.378154	5.97641	10.3554	0.0120459	0.0334627	Similar to Eukaryotic initiation factor 4A-3 (Nicotiana plumbaginifolia)
NNA_Picochlorum_renovo_P_Contig13F_mRNA.NNA_006246	0.378123	5.22254	24.2045	0.00111674	0.005983	Similar to mcfE: Mitochondrial substrate carrier family protein E (Dictyostelium discoideum)
NNA_Picochlorum_renovo_P_Contig00F_mRNA.NNA_000857	0.377438	5.06952	26.3393	0.000854702	0.0050596	Similar to RAD54: DNA repair and recombination protein RAD54 (Oryza sativa subsp. japonica)
NNA_Picochlorum_renovo_P_Contig11F_mRNA.NNA_005119	0.377103	3.60554	9.45349	0.0149801	0.0393632	Protein of unknown function
NNA_Picochlorum_renovo_P_Contig09F_mRNA.NNA_004170	0.376556	7.6698	22.0366	0.00149402	0.00736583	Similar to At3g02690: WAT1-related protein At3g02690, chloroplastic (Arabidopsis thaliana)
NNA_Picochlorum_renovo_P_Contig00F_mRNA.NNA_000880	0.37643	10.2809	22.3822	0.00142424	0.00710957	Similar to ADP,ATP carrier protein (Parachlorella kessleri)
NNA_Picochlorum_renovo_P_Contig16F_mRNA.NNA_007591	0.376201	3.85379	10.236	0.0123901	0.0341063	Protein of unknown function
NNA_Picochlorum_renovo_P_Contig04F_mRNA.NNA_003319	0.376064	5.3601	14.4838	0.00505793	0.0177154	Similar to yuiD: Uncharacterized membrane protein YuiD (Bacillus subtilis (strain 168))
NNA_Picochlorum_renovo_P_Contig03F_mRNA.NNA_002313	0.376035	4.44759	18.4376	0.0025515	0.0107995	Similar to At1g58060: DExH-box ATP-dependent RNA helicase DExH7, chloroplastic (Arabidopsis thaliana)
NNA_Picochlorum_renovo_P_Contig10F_mRNA.NNA_004306	0.375954	8.77211	10.2926	0.0122254	0.0338047	Similar to CPK2: Calcium-dependent protein kinase 2 (Zea mays)
NNA_Picochlorum_renovo_P_Contig09F_mRNA.NNA_003540	0.375939	5.49562	11.2676	0.00977582	0.0287026	Similar to MAGED2: Melanoma-associated antigen D2 (Pongo abelii)
NNA_Picochlorum_renovo_P_Contig00F_mRNA.NNA_000171	0.375919	5.71824	29.6584	0.000582469	0.00400484	Similar to SHPRH: E3 ubiquitin-protein ligase SHPRH (Homo sapiens)
NNA_Picochlorum_renovo_P_Contig02F_mRNA.NNA_001118	0.375417	10.4106	8.65629	0.0183588	0.0457121	Similar to CRD1: Magnesium-protoporphyrin IX monomethyl ester [oxidative] cyclase 1, chloroplastic (Chlamydomonas reinhardtii)
NNA_Picochlorum_renovo_P_Contig04F_mRNA.NNA_002833	0.375208	4.5045	12.7394	0.0071329	0.0227722	Similar to Xpc: DNA repair protein complementing XP-C cells homolog (Drosophila melanogaster)
NNA_Picochlorum_renovo_P_Contig11F_mRNA.NNA_005575	0.374684	5.20066	26.1528	0.000874295	0.00510725	Protein of unknown function
NNA_Picochlorum_renovo_P_Contig04F_mRNA.NNA_003148	0.3743	7.47161	17.7185	0.00286548	0.0118034	Protein of unknown function
NNA_Picochlorum_renovo_P_Contig10F_mRNA.NNA_004534	0.373989	5.84044	17.0871	0.00318191	0.0126047	Similar to PABN3: Polyadenylate-binding protein 3 (Arabidopsis thaliana)
NNA_Picochlorum_renovo_P_Contig11F_mRNA.NNA_004996	0.373598	5.35272	26.7115	0.000817205	0.00491727	Protein of unknown function
NNA_Picochlorum_renovo_P_Contig00F_mRNA.NNA_000770	0.37338	4.36425	8.90357	0.0172166	0.0436833	Protein of unknown function
NNA_Picochlorum_renovo_P_Contig03F_mRNA.NNA_001991	0.373099	6.63514	8.45614	0.0193538	0.0476392	Similar to CLPTM1: Cleft lip and palate transmembrane protein 1 (Homo sapiens)
NNA_Picochlorum_renovo_P_Contig00F_mRNA.NNA_000759	0.372963	5.08498	19.6647	0.00210871	0.00942066	Protein of unknown function
NNA_Picochlorum_renovo_P_Contig00F_mRNA.NNA_000181	0.372892	5.71286	12.8226	0.00701212	0.0225148	Similar to tuf1: Elongation factor Tu (Aromatoleum aromaticum (strain EbN1))
NNA_Picochlorum_renovo_P_Contig03F_mRNA.NNA_002423	0.372433	5.9369	15.6146	0.00410831	0.015247	Similar to CNX2: GTP 3',8-cyclase, mitochondrial (Arabidopsis thaliana)
NNA_Picochlorum_renovo_P_Contig21F_mRNA.NNA_008584	0.371835	7.96267	14.5575	0.00498823	0.0175371	Protein of unknown function
NNA_Picochlorum_renovo_P_Contig02F_mRNA.NNA_001532	0.37052	5.10127	15.0058	0.00458877	0.0165764	Protein of unknown function
NNA_Picochlorum_renovo_P_Contig03F_mRNA.NNA_002404	0.369968	3.86093	11.2372	0.00984255	0.0288582	Similar to mcfF: Mitoferrin (Dictyostelium discoideum)
NNA_Picochlorum_renovo_P_Contig13F_mRNA.NNA_006703	0.36942	5.50769	17.5568	0.00294265	0.0120194	Similar to At3g13930: Dihydrolipoyllysine-residue acetyltransferase component 2 of pyruvate dehydrogenase complex, mitochondrial (Arabidopsis thaliana)
NNA_Picochlorum_renovo_P_Contig02F_mRNA.NNA_001347	0.369111	7.27851	10.2126	0.012459	0.0342257	Protein of unknown function
NNA_Picochlorum_renovo_P_Contig03F_mRNA.NNA_002019	0.368535	7.10947	24.5578	0.00106707	0.00580213	Protein of unknown function
NNA_Picochlorum_renovo_P_Contig21F_mRNA.NNA_008638	0.367875	4.71888	9.45612	0.0149703	0.0393498	Similar to RRP45A: Exosome complex component RRP45A (Arabidopsis thaliana)
NNA_Picochlorum_renovo_P_Contig00F_mRNA.NNA_000019	0.367762	8.53613	11.3714	0.00955304	0.0282278	Similar to PCKR1: Peptidyl-prolyl cis-trans isomerase (Catharanthus roseus)
NNA_Picochlorum_renovo_P_Contig00F_mRNA.NNA_000873	0.367096	5.75595	24.6756	0.00105113	0.00576372	Similar to ELAC1: Zinc phosphodiesterase ELAC protein 1 (Bos taurus)
NNA_Picochlorum_renovo_P_Contig00F_mRNA.NNA_000873	0.367096	5.75595	24.6756	0.00105113	0.00576372	Similar to ELAC1: Zinc phosphodiesterase ELAC protein 1 (Bos taurus)
NNA_Picochlorum_renovo_P_Contig00F_mRNA.NNA_000236	0.366969	5.93589	13.544	0.00606452	0.0201814	Similar to cdc-48.1: Transitional endoplasmic reticulum ATPase homolog 1 (Caenorhabditis elegans)
NNA_Picochlorum_renovo_P_Contig15F_mRNA.NNA_007489	0.366646	7.82484	14.5241	0.00501962	0.0176261	Similar to Mtr: Methionine synthase (Rattus norvegicus)
NNA_Picochlorum_renovo_P_Contig03F_mRNA.NNA_001944	0.365489	8.27512	9.11371	0.0163154	0.0420311	Similar to At3g52300: ATP synthase subunit d, mitochondrial (Arabidopsis thaliana)
NNA_Picochlorum_renovo_P_Contig19F_mRNA.NNA_008252	0.365342	7.03527	29.3827	0.000600509	0.00407465	Similar to SURF1: Surfeit locus protein 1 (Arabidopsis thaliana)
NNA_Picochlorum_renovo_P_Contig21F_mRNA.NNA_008389	0.364506	5.83344	24.4577	0.00108086	0.00584635	Similar to HRQ1: ATP-dependent helicase HRQ1 (Saccharomyces cerevisiae (strain ATCC 204508 / S288c))
NNA_Picochlorum_renovo_P_Contig04F_mRNA.NNA_003310	0.363564	3.24173	9.46894	0.0149227	0.0392615	Protein of unknown function
NNA_Picochlorum_renovo_P_Contig03F_mRNA.NNA_002038	0.36336	7.25666	29.984	0.000562024	0.00390122	Similar to CYP710A1: Cytochrome P450 710A1 (Arabidopsis thaliana)
NNA_Picochlorum_renovo_P_Contig00F_mRNA.NNA_000604	0.363003	4.38301	15.6887	0.00405418	0.0150861	Protein of unknown function
NNA_Picochlorum_renovo_P_Contig12F_mRNA.NNA_005940	0.36266	5.45832	15.9464	0.00387282	0.0145986	Protein of unknown function
NNA_Picochlorum_renovo_P_Contig14F_mRNA.NNA_006993	0.362648	8.35033	11.4207	0.00944924	0.0280011	Similar to Transketolase, chloroplastic (Solanum tuberosum)
NNA_Picochlorum_renovo_P_Contig04F_mRNA.NNA_002692	0.362593	5.13355	22.9299	0.00132178	0.00673389	Similar to PAP11: Probable plastid-lipid-associated protein 11 (Arabidopsis thaliana)
NNA_Picochlorum_renovo_P_Contig09F_mRNA.NNA_003760	0.362473	5.11958	20.2967	0.00191809	0.00871538	Similar to ABCC1: ABC transporter D family member 1 (Arabidopsis thaliana)
NNA_Picochlorum_renovo_P_Contig00F_mRNA.NNA_000935	0.362199	7.90523	8.64385	0.0184187	0.0458206	Protein of unknown function
NNA_Picochlorum_renovo_P_Contig03F_mRNA.NNA_002569	0.361617	6.79362	21.0977	0.00170638	0.00804966	Protein of unknown function
NNA_Picochlorum_renovo_P_Contig09F_mRNA.NNA_004055	0.360861	5.42992	14.0979	0.00544389	0.0186934	Similar to lig1: DNA ligase 1 (Dictyostelium discoideum)
NNA_Picochlorum_renovo_P_Contig19F_mRNA.NNA_008176	0.360761	8.61113	13.5146	0.00609991	0.0202752	Similar to chd8: Chromodomain-helicase-DNA-binding protein 8 (Xenopus tropicalis)
NNA_Picochlorum_renovo_P_Contig03F_mRNA.NNA_002149	0.360682	4.55315	17.4443	0.00299782	0.0121444	Similar to CDC73: Protein CDC73 homolog (Arabidopsis thaliana)
NNA_Picochlorum_renovo_P_Contig10F_mRNA.NNA_004450	0.360651	6.60295	33.0527	0.000407278	0.00312909	Protein of unknown function
NNA_Picochlorum_renovo_P_Contig09F_mRNA.NNA_003859	0.360429	8.60156	8.85948	0.0174136	0.0440809	Similar to WNK2: Probable serine/threonine-protein kinase WNK2 (Oryza sativa subsp. japonica)
NNA_Picochlorum_renovo_P_Contig13F_mRNA.NNA_006329	0.360045	7.84056	11.5983	0.00908738	0.0272292	Protein of unknown function
NNA_Picochlorum_renovo_P_Contig19F_mRNA.NNA_008308	0.35987	5.83557	20.6007	0.00183406	0.00846254	Protein of unknown function
NNA_Picochlorum_renovo_P_Contig16F_mRNA.NNA_007747	0.359582	4.43182	18.6971	0.00244883	0.0104918	Protein of unknown function
NNA_Picochlorum_renovo_P_Contig14F_mRNA.NNA_007155	0.358776	5.95079	17.1516	0.00314765	0.012528	Protein of unknown function
NNA_Picochlorum_renovo_P_Contig00F_mRNA.NNA_000424	0.358288	8.27008	9.22451	0.0158641	0.0411332	Similar to RAN-A1: GTP-binding nuclear protein Ran-A1 (Nicotiana tabacum)
NNA_Picochlorum_renovo_P_Contig13F_mRNA.NNA_006376	0.358062	4.51448	15.9377	0.00387876	0.0146079	Similar to rlmN: Dual-specificity RNA methyltransferase RlmN (Legionella pneumophila (strain Corby))
NNA_Picochlorum_renovo_P_Contig00F_mRNA.NNA_000894	0.357859	4.88375	16.8314	0.00332244	0.012996	Protein of unknown function
NNA_Picochlorum_renovo_P_Contig10F_mRNA.NNA_004595	0.357853	8.378	26.9874	0.000790727	0.00483408	Similar to CTPA3: Carboxyl-terminal-processing peptidase 3, chloroplastic (Arabidopsis thaliana)
NNA_Picochlorum_renovo_P_Contig12F_mRNA.NNA_006048	0.357413	5.3335	21.1006	0.00170567	0.00804966	Similar to dedA: Protein DedA (Escherichia coli (strain K12))
NNA_Picochlorum_renovo_P_Contig04F_mRNA.NNA_003031	0.357354	5.41741	17.3184	0.00306118	0.0123334	Protein of unknown function
NNA_Picochlorum_renovo_P_Contig02F_mRNA.NNA_001686	0.356947	5.79347	21.1134	0.00170253	0.00804919	Similar to alg7: UDP-N-acetylglucosamine--dolichyl-phosphate N-acetylglucosaminephosphotransferase (Dictyostelium discoideum)
NNA_Picochlorum_renovo_P_Contig00F_mRNA.NNA_000748	0.356938	5.94247	17.8926	0.00278524	0.0115504	Similar to HVA22K: HVA22-like protein k (Arabidopsis thaliana)
NNA_Picochlorum_renovo_P_Contig02F_mRNA.NNA_001597	0.355637	7.92989	15.745	0.00401364	0.0149684	Similar to tal: Transaldolase (Opitutus terrae (strain DSM 11246 / JCM 15787 / PB90-1))
NNA_Picochlorum_renovo_P_Contig04F_mRNA.NNA_002865	0.354642	7.05436	21.9733	0.00150726	0.00739641	Protein of unknown function
NNA_Picochlorum_renovo_P_Contig00F_mRNA.NNA_000497	0.354469	7.45341	21.8279	0.00153824	0.00748723	Similar to LYSA1: Diaminopimelate decarboxylase 1, chloroplastic (Arabidopsis thaliana)
NNA_Picochlorum_renovo_P_Contig27F_mRNA.NNA_008884	0.3543	7.57075	10.4584	0.0117587	0.0328275	Protein of unknown function
NNA_Picochlorum_renovo_P_Contig02F_mRNA.NNA_001469	0.354256	8.07782	20.3254	0.00190995	0.00871136	Similar to SLP1: Shewanella-like protein phosphatase 1 (Arabidopsis thaliana)
NNA_Picochlorum_renovo_P_Contig14F_mRNA.NNA_006947	0.354222	6.76073	23.2319	0.00126922	0.00651345	Protein of unknown function
NNA_Picochlorum_renovo_P_Contig00F_mRNA.NNA_000104	0.354082	6.81991	9.76984	0.0138581	0.037182	Similar to gyp10: GTPase-activating protein gyp10 (Schizosaccharomyces pombe (strain 972 / ATCC 24843))
NNA_Picochlorum_renovo_P_Contig19F_mRNA.NNA_008379	0.353582	5.74727	8.87976	0.0173226	0.0438993	Similar to rplF: 50S ribosomal protein L6 (Oceanobacillus iheyensis (strain DSM 14371 / CIP 107618 / JCM 11309 / KCTC 3954 / HTE831))
NNA_Picochlorum_renovo_P_Contig00F_mRNA.NNA_000499	0.352886	5.43393	12.2702	0.00786557	0.0244881	Similar to SPDSYN1: Spermidine synthase 1 (Oryza sativa subsp. japonica)
NNA_Picochlorum_renovo_P_Contig00F_mRNA.NNA_000863	0.352805	5.25747	11.0793	0.0101973	0.0295684	Similar to nudcd1: NudC domain-containing protein 1 (Danio rerio)
NNA_Picochlorum_renovo_P_Contig15F_mRNA.NNA_007388	0.35273	5.52366	13.5729	0.00603005	0.0200826	Similar to PSP: Phosphoserine phosphatase, chloroplastic (Arabidopsis thaliana)
NNA_Picochlorum_renovo_P_Contig21F_mRNA.NNA_008588	0.352571	7.96312	17.7484	0.00285151	0.0117614	Similar to At5g47030: ATP synthase subunit delta', mitochondrial (Arabidopsis thaliana)
NNA_Picochlorum_renovo_P_Contig18F_mRNA.NNA_007891	0.352399	4.03221	13.9303	0.0056229	0.0191438	Similar to tsuA: Probable serine/threonine-protein kinase tsuA (Dictyostelium discoideum)
NNA_Picochlorum_renovo_P_Contig04F_mRNA.NNA_003053	0.351611	6.33949	8.718	0.018065	0.0451813	Similar to SYP22: Syntaxin-22 (Arabidopsis thaliana)
NNA_Picochlorum_renovo_P_Contig02F_mRNA.NNA_001847	0.350652	6.46055	41.8723	0.000182248	0.0018941	Similar to CYCT1-1: Cyclin-T1-4 (Oryza sativa subsp. japonica)
NNA_Picochlorum_renovo_P_Contig03F_mRNA.NNA_002057	0.349212	8.24996	12.2789	0.00785127	0.0244527	Similar to CPX: Oxygen-dependent coproporphyrinogen-III oxidase, chloroplastic (Glycine max)
NNA_Picochlorum_renovo_P_Contig04F_mRNA.NNA_002664	0.348547	6.36637	9.93808	0.0133043	0.0360297	Similar to SPAC328.05: Uncharacterized RNA-binding protein C328.05 (Schizosaccharomyces pombe (strain 972 / ATCC 24843))
NNA_Picochlorum_renovo_P_Contig12F_mRNA.NNA_005756	0.347698	6.32775	34.2265	0.000362417	0.00290694	Protein of unknown function
NNA_Picochlorum_renovo_P_Contig23F_mRNA.NNA_008806	0.347474	6.73257	11.9261	0.00846368	0.0258953	Protein of unknown function
NNA_Picochlorum_renovo_P_Contig02F_mRNA.NNA_001273	0.347457	5.36964	23.3848	0.00124361	0.00644101	Similar to Trappc6b: Trafficking protein particle complex subunit 6B (Mus musculus)
NNA_Picochlorum_renovo_P_Contig02F_mRNA.NNA_001584	0.347282	5.11364	8.61997	0.0185344	0.0460267	Similar to ccdc124-a: Coiled-coil domain-containing protein 124-A (Xenopus laevis)
NNA_Picochlorum_renovo_P_Contig03F_mRNA.NNA_002462	0.347252	5.83419	9.88627	0.0134718	0.0363895	Similar to rhp16: ATP-dependent helicase rhp16 (Schizosaccharomyces pombe (strain 972 / ATCC 24843))
NNA_Picochlorum_renovo_P_Contig10F_mRNA.NNA_004462	0.346809	4.65956	15.4067	0.00426495	0.0157104	Similar to rplN: 50S ribosomal protein L14 (Magnetococcus marinus (strain ATCC BAA-1437 / JCM 17883 / MC-1))
NNA_Picochlorum_renovo_P_Contig03F_mRNA.NNA_002575	0.3466	5.35806	12.6542	0.00725949	0.0230625	Similar to slr0305: TVP38/TMEM64 family membrane protein slr0305 (Synechocystis sp. (strain PCC 6803 / Kazusa))
NNA_Picochlorum_renovo_P_Contig21F_mRNA.NNA_008424	0.346319	4.48323	13.4632	0.00616231	0.0204461	Similar to dnaJ: Chaperone protein DnaJ (Edwardsiella ictaluri (strain 93-146))
NNA_Picochlorum_renovo_P_Contig10F_mRNA.NNA_004430	0.346034	6.20832	34.2634	0.000361107	0.00290551	Similar to MTM1: Mitochondrial carrier protein MTM1 (Arabidopsis thaliana)
NNA_Picochlorum_renovo_P_Contig00F_mRNA.NNA_001033	0.345909	5.9526	16.7229	0.00338441	0.0131771	Similar to sid1: Serine/threonine-protein kinase sid1 (Schizosaccharomyces pombe (strain 972 / ATCC 24843))
NNA_Picochlorum_renovo_P_Contig02F_mRNA.NNA_001662	0.345511	7.25701	10.806	0.0108503	0.0311076	Similar to Os06g0651600: Probable protein phosphatase 2C 58 (Oryza sativa subsp. japonica)
NNA_Picochlorum_renovo_P_Contig10F_mRNA.NNA_004751	0.345346	7.00848	25.4574	0.000952494	0.00539533	Protein of unknown function
NNA_Picochlorum_renovo_P_Contig02F_mRNA.NNA_001566	0.345244	6.60935	11.3384	0.00962314	0.0283832	Similar to his-69: Putative histone H3.3-like type 3 (Caenorhabditis elegans)
NNA_Picochlorum_renovo_P_Contig10F_mRNA.NNA_004834	0.344906	7.71542	20.8305	0.0017736	0.00828734	Similar to At5g16400: Thioredoxin F2, chloroplastic (Arabidopsis thaliana)
NNA_Picochlorum_renovo_P_Contig04F_mRNA.NNA_002860	0.344428	6.08628	8.62417	0.0185141	0.0460162	Protein of unknown function
NNA_Picochlorum_renovo_P_Contig14F_mRNA.NNA_007002	0.34429	5.71619	20.2906	0.00191981	0.0087185	Similar to PYD2: Dihydropyrimidinase (Arabidopsis thaliana)
NNA_Picochlorum_renovo_P_Contig00F_mRNA.NNA_000249	0.34379	4.54812	13.2393	0.00644393	0.0211263	Protein of unknown function
NNA_Picochlorum_renovo_P_Contig21F_mRNA.NNA_008473	0.342645	6.41681	27.6516	0.000731247	0.0045975	Protein of unknown function
NNA_Picochlorum_renovo_P_Contig15F_mRNA.NNA_007454	0.342282	5.49569	16.0448	0.00380626	0.0143994	Protein of unknown function
NNA_Picochlorum_renovo_P_Contig19F_mRNA.NNA_008274	0.341439	7.21451	21.8847	0.00152605	0.00744513	Protein of unknown function
NNA_Picochlorum_renovo_P_Contig12F_mRNA.NNA_006185	0.341065	5.55997	10.0179	0.0130513	0.0354932	Protein of unknown function
NNA_Picochlorum_renovo_P_Contig02F_mRNA.NNA_001742	0.340642	9.32018	14.6857	0.00486966	0.0172792	Protein of unknown function
NNA_Picochlorum_renovo_P_Contig13F_mRNA.NNA_006400	0.340249	6.01559	15.2032	0.00442563	0.0161677	Protein of unknown function
NNA_Picochlorum_renovo_P_Contig22F_mRNA.NNA_008713	0.340184	7.30744	8.47669	0.0192485	0.0474357	Protein of unknown function
NNA_Picochlorum_renovo_P_Contig19F_mRNA.NNA_008128	0.340173	5.76555	25.5608	0.000940332	0.00534444	Similar to Prpf4b: Serine/threonine-protein kinase PRP4 homolog (Rattus norvegicus)
NNA_Picochlorum_renovo_P_Contig02F_mRNA.NNA_001605	0.33997	5.79481	18.4894	0.00253057	0.0107455	Similar to CAPH: Condensin complex subunit 2 (Arabidopsis thaliana)
NNA_Picochlorum_renovo_P_Contig03F_mRNA.NNA_002053	0.339847	7.6039	11.2899	0.0097275	0.0286063	Similar to ABCA9: ABC transporter A family member 9 (Arabidopsis thaliana)
NNA_Picochlorum_renovo_P_Contig02F_mRNA.NNA_001528	0.339833	5.95671	19.31	0.0022261	0.00979204	Protein of unknown function
NNA_Picochlorum_renovo_P_Contig10F_mRNA.NNA_004304	0.339669	5.53235	14.0236	0.00552231	0.0188932	Similar to CG6179: Nitric oxide synthase-interacting protein homolog (Drosophila melanogaster)
NNA_Picochlorum_renovo_P_Contig00F_mRNA.NNA_001041	0.339507	7.33387	9.38889	0.0152231	0.0397917	Similar to VCL1: Protein VACUOLELESS1 (Arabidopsis thaliana)
NNA_Picochlorum_renovo_P_Contig00F_mRNA.NNA_000654	0.339502	5.73274	19.8333	0.00205561	0.00921572	Protein of unknown function
NNA_Picochlorum_renovo_P_Contig11F_mRNA.NNA_005591	0.339339	6.07057	21.4872	0.00161399	0.00774824	Similar to TRAPPC3: Trafficking protein particle complex subunit 3 (Gallus gallus)
NNA_Picochlorum_renovo_P_Contig09F_mRNA.NNA_003787	0.339313	4.29883	8.26264	0.0203811	0.0496159	Similar to REX4: RNA exonuclease 4 (Ashbya gossypii (strain ATCC 10895 / CBS 109.51 / FGSC 9923 / NRRL Y-1056))
NNA_Picochlorum_renovo_P_Contig09F_mRNA.NNA_004022	0.338936	3.57586	10.5225	0.0115841	0.0325564	Similar to At5g49510: Probable prefoldin subunit 3 (Arabidopsis thaliana)
NNA_Picochlorum_renovo_P_Contig18F_mRNA.NNA_008023	0.338657	6.55455	12.071	0.00820517	0.025274	Similar to sdhC: Succinate dehydrogenase cytochrome b560 subunit, mitochondrial (Dictyostelium discoideum)
NNA_Picochlorum_renovo_P_Contig02F_mRNA.NNA_001760	0.338447	8.43665	12.7747	0.00708132	0.0226247	Similar to Extracellular serine proteinase (Thermus sp. (strain Rt41A))
NNA_Picochlorum_renovo_P_Contig19F_mRNA.NNA_008158	0.337461	5.56366	18.7074	0.00244486	0.0104854	Similar to CYP4F8: Cytochrome P450 4F8 (Homo sapiens)
NNA_Picochlorum_renovo_P_Contig02F_mRNA.NNA_001133	0.337349	6.20776	28.384	0.000671988	0.00435523	Similar to dnc: cAMP-specific 3',5'-cyclic phosphodiesterase, isoform F (Drosophila melanogaster)
NNA_Picochlorum_renovo_P_Contig03F_mRNA.NNA_002103	0.337254	6.29711	14.9753	0.00461467	0.0166224	Similar to hslU: ATP-dependent protease ATPase subunit HslU (Rhodospirillum centenum (strain ATCC 51521 / SW))
NNA_Picochlorum_renovo_P_Contig00F_mRNA.NNA_000521	0.337075	6.23362	8.38233	0.0197378	0.0483861	Similar to TMN1: Transmembrane 9 superfamily member 1 (Arabidopsis thaliana)
NNA_Picochlorum_renovo_P_Contig09F_mRNA.NNA_003717	0.336881	6.48627	15.0508	0.00455093	0.016468	Protein of unknown function
NNA_Picochlorum_renovo_P_Contig18F_mRNA.NNA_007960	0.336748	4.56832	12.1779	0.00802075	0.0248333	Similar to DRG3: Developmentally-regulated G-protein 3 (Arabidopsis thaliana)
NNA_Picochlorum_renovo_P_Contig02F_mRNA.NNA_001833	0.336688	9.96674	11.0584	0.0102454	0.0296874	Similar to SAPK7: Serine/threonine-protein kinase SAPK7 (Oryza sativa subsp. japonica)
NNA_Picochlorum_renovo_P_Contig10F_mRNA.NNA_004458	0.33624	7.46831	10.9181	0.0105763	0.0304705	Protein of unknown function
NNA_Picochlorum_renovo_P_Contig10F_mRNA.NNA_004461	0.336086	4.63029	8.71889	0.0180608	0.0451813	Similar to fkbM: 31-O-demethyl-FK506 methyltransferase FkbM (Streptomyces tacrolimicus)
NNA_Picochlorum_renovo_P_Contig03F_mRNA.NNA_002482	0.3354	4.69757	9.61938	0.0143781	0.0382475	Similar to EMB1187: Probable ethanolamine kinase (Arabidopsis thaliana)
NNA_Picochlorum_renovo_P_Contig00F_mRNA.NNA_000664	0.333971	6.93522	35.0748	0.000333785	0.00275618	Similar to GONST2: GDP-mannose transporter GONST2 (Arabidopsis thaliana)
NNA_Picochlorum_renovo_P_Contig16F_mRNA.NNA_007834	0.333451	5.98193	12.9961	0.00676824	0.0219413	Similar to Kars: Lysine--tRNA ligase (Mus musculus)
NNA_Picochlorum_renovo_P_Contig02F_mRNA.NNA_001299	0.333361	5.5593	23.1264	0.00128728	0.00659409	Protein of unknown function
NNA_Picochlorum_renovo_P_Contig15F_mRNA.NNA_007294	0.331791	5.54598	23.8944	0.00116274	0.00613561	Similar to NUP85: Nuclear pore complex protein Nup85 (Homo sapiens)
NNA_Picochlorum_renovo_P_Contig04F_mRNA.NNA_002872	0.330917	5.01867	15.5504	0.00415585	0.0153827	Similar to DNA-directed RNA polymerase II subunit RPB7 (Glycine max)
NNA_Picochlorum_renovo_P_Contig09F_mRNA.NNA_003820	0.330399	5.97347	8.639	0.0184421	0.0458517	Similar to At1g30680: Twinkle homolog protein, chloroplastic/mitochondrial (Arabidopsis thaliana)
NNA_Picochlorum_renovo_P_Contig02F_mRNA.NNA_001769	0.330364	8.08273	17.0636	0.00319453	0.0126368	Similar to Os01g0587000: Probable V-type proton ATPase subunit d (Oryza sativa subsp. japonica)
NNA_Picochlorum_renovo_P_Contig04F_mRNA.NNA_002969	0.330356	6.41579	20.5701	0.00184231	0.00848572	Protein of unknown function
NNA_Picochlorum_renovo_P_Contig14F_mRNA.NNA_006794	0.330171	7.00922	33.576	0.00038647	0.00303613	Similar to mtp-18: Mitochondrial fission process protein 1 (Caenorhabditis elegans)
NNA_Picochlorum_renovo_P_Contig00F_mRNA.NNA_000349	0.330101	4.15157	13.1294	0.006588	0.0214729	Similar to Orc5: Origin recognition complex subunit 5 (Mus musculus)
NNA_Picochlorum_renovo_P_Contig15F_mRNA.NNA_007355	0.330047	8.25254	22.9438	0.00131932	0.00672792	Similar to APA2: Aspartic proteinase A2 (Arabidopsis thaliana)
NNA_Picochlorum_renovo_P_Contig07F_mRNA.NNA_003470	0.329718	4.56349	13.8868	0.00567065	0.0192518	Similar to hyl-1: Ceramide synthase hyl-1 (Caenorhabditis elegans)
NNA_Picochlorum_renovo_P_Contig11F_mRNA.NNA_005291	0.328786	5.74655	9.71247	0.0140535	0.0375624	Similar to CDC20-2: Cell division cycle 20.2, cofactor of APC complex (Arabidopsis thaliana)
NNA_Picochlorum_renovo_P_Contig00F_mRNA.NNA_000415	0.328693	4.25521	9.15604	0.0161412	0.0417613	Similar to KEA3: K( ) efflux antiporter 3, chloroplastic (Arabidopsis thaliana)
NNA_Picochlorum_renovo_P_Contig11F_mRNA.NNA_005463	0.327738	5.53575	15.1018	0.00450851	0.016385	Protein of unknown function
NNA_Picochlorum_renovo_P_Contig02F_mRNA.NNA_001456	0.327435	5.74505	15.1875	0.00443837	0.0162072	Similar to RFC5: Replication factor C subunit 5 (Homo sapiens)
NNA_Picochlorum_renovo_P_Contig02F_mRNA.NNA_001422	0.32604	5.18104	14.3923	0.00514632	0.0179353	Protein of unknown function
NNA_Picochlorum_renovo_P_Contig02F_mRNA.NNA_001432	0.325619	6.62972	16.5879	0.00346355	0.0133983	Similar to YGL010W: Uncharacterized endoplasmic reticulum membrane protein YGL010W (Saccharomyces cerevisiae (strain ATCC 204508 / S288c))
NNA_Picochlorum_renovo_P_Contig03F_mRNA.NNA_002177	0.325576	5.72522	9.12444	0.016271	0.0419811	Protein of unknown function
NNA_Picochlorum_renovo_P_Contig21F_mRNA.NNA_008483	0.325502	6.7553	22.7643	0.00135176	0.0068407	Protein of unknown function
NNA_Picochlorum_renovo_P_Contig03F_mRNA.NNA_002468	0.325401	6.28611	33.6238	0.000384637	0.00302922	Similar to At1g08370: mRNA-decapping enzyme-like protein (Arabidopsis thaliana)
NNA_Picochlorum_renovo_P_Contig04F_mRNA.NNA_003093	0.325179	8.26035	18.8662	0.00238469	0.0102957	Similar to PCCA: Propionyl-CoA carboxylase alpha chain, mitochondrial (Homo sapiens)
NNA_Picochlorum_renovo_P_Contig02F_mRNA.NNA_001739	0.324995	4.10364	9.28326	0.0156312	0.0406546	Protein of unknown function
NNA_Picochlorum_renovo_P_Contig11F_mRNA.NNA_005220	0.324704	6.99176	17.5675	0.00293747	0.0120149	Similar to DAPF: Diaminopimelate epimerase, chloroplastic (Arabidopsis thaliana)
NNA_Picochlorum_renovo_P_Contig13F_mRNA.NNA_006314	0.324209	6.08209	15.0521	0.00454988	0.016468	Protein of unknown function
NNA_Picochlorum_renovo_P_Contig11F_mRNA.NNA_005187	0.324129	4.78261	10.8001	0.0108651	0.0311289	Similar to sand: Protein SAND (Takifugu rubripes)
NNA_Picochlorum_renovo_P_Contig22F_mRNA.NNA_008672	0.322646	6.80663	9.01155	0.0167459	0.0427732	Similar to pif1: ATP-dependent DNA helicase pif1 (Psychrobacter sp. (strain PRwf-1))
NNA_Picochlorum_renovo_P_Contig11F_mRNA.NNA_005197	0.322549	5.40824	12.3488	0.00773655	0.0242159	Protein of unknown function
NNA_Picochlorum_renovo_P_Contig12F_mRNA.NNA_006109	0.321671	6.46115	16.4484	0.00354779	0.0136426	Similar to bimB: Separin (Emericella nidulans (strain FGSC A4 / ATCC 38163 / CBS 112.46 / NRRL 194 / M139))
NNA_Picochlorum_renovo_P_Contig03F_mRNA.NNA_002357	0.321073	8.16499	8.41083	0.0195884	0.048104	Similar to LPD: Dihydrolipoyl dehydrogenase, mitochondrial (Pisum sativum)
NNA_Picochlorum_renovo_P_Contig03F_mRNA.NNA_002321	0.319458	5.36071	17.9936	0.00273995	0.011402	Similar to UKL2: Uridine kinase-like protein 2, chloroplastic (Arabidopsis thaliana)
NNA_Picochlorum_renovo_P_Contig03F_mRNA.NNA_002253	0.319446	6.62896	16.3383	0.00361604	0.013848	Similar to SGK3: Serine/threonine-protein kinase Sgk3 (Pongo abelii)
NNA_Picochlorum_renovo_P_Contig11F_mRNA.NNA_005451	0.319315	5.12085	11.9227	0.00846988	0.0258995	Similar to At2g30320: Putative tRNA pseudouridine synthase (Arabidopsis thaliana)
NNA_Picochlorum_renovo_P_Contig09F_mRNA.NNA_003954	0.319099	3.46492	8.82989	0.0175474	0.0442686	Protein of unknown function
NNA_Picochlorum_renovo_P_Contig04F_mRNA.NNA_002899	0.318529	6.51174	21.4196	0.00162956	0.00779186	Similar to DJ1B: Protein DJ-1 homolog B (Arabidopsis thaliana)
NNA_Picochlorum_renovo_P_Contig09F_mRNA.NNA_003910	0.317615	5.54839	20.6472	0.00182162	0.00844573	Similar to Slc47a1: Multidrug and toxin extrusion protein 1 (Mus musculus)
NNA_Picochlorum_renovo_P_Contig02F_mRNA.NNA_001126	0.317105	7.72318	19.5143	0.0021575	0.00958045	Similar to VIP2: Probable NOT transcription complex subunit VIP2 (Fragment) (Nicotiana benthamiana)
NNA_Picochlorum_renovo_P_Contig21F_mRNA.NNA_008633	0.316536	5.63801	17.8624	0.00279896	0.0115902	Similar to SRD5A1: 3-oxo-5-alpha-steroid 4-dehydrogenase 1 (Bos taurus)
NNA_Picochlorum_renovo_P_Contig21F_mRNA.NNA_008393	0.316364	5.72822	11.6604	0.00896476	0.0269616	Protein of unknown function
NNA_Picochlorum_renovo_P_Contig14F_mRNA.NNA_007129	0.316277	5.86912	17.6588	0.00289366	0.011877	Similar to Ipo9: Importin-9 (Mus musculus)
NNA_Picochlorum_renovo_P_Contig00F_mRNA.NNA_000709	0.315937	8.97634	12.7761	0.0070793	0.0226247	Similar to SRK2C: Serine/threonine-protein kinase SRK2C (Arabidopsis thaliana)
NNA_Picochlorum_renovo_P_Contig00F_mRNA.NNA_000626	0.31592	6.71849	10.3523	0.0120548	0.0334764	Protein of unknown function
NNA_Picochlorum_renovo_P_Contig10F_mRNA.NNA_004309	0.315762	5.19196	9.49449	0.0148284	0.0390623	Similar to VPS45: Vacuolar protein sorting-associated protein 45 homolog (Arabidopsis thaliana)
NNA_Picochlorum_renovo_P_Contig02F_mRNA.NNA_001110	0.315699	4.98588	11.5429	0.00919836	0.0274481	Similar to DEGP1: Protease Do-like 1, chloroplastic (Arabidopsis thaliana)
NNA_Picochlorum_renovo_P_Contig12F_mRNA.NNA_006232	0.315331	6.0712	8.89267	0.017265	0.0437797	Similar to EMB1027: Arginine--tRNA ligase, chloroplastic/mitochondrial (Arabidopsis thaliana)
NNA_Picochlorum_renovo_P_Contig02F_mRNA.NNA_001618	0.315125	4.63742	9.27166	0.0156768	0.0407358	Protein of unknown function
NNA_Picochlorum_renovo_P_Contig00F_mRNA.NNA_000923	0.314702	5.32779	17.6407	0.00290229	0.0118954	Protein of unknown function
NNA_Picochlorum_renovo_P_Contig09F_mRNA.NNA_003501	0.314491	8.26999	11.5649	0.00915404	0.0273645	Similar to COX6B-3: Cytochrome c oxidase subunit 6b-3 (Arabidopsis thaliana)
NNA_Picochlorum_renovo_P_Contig11F_mRNA.NNA_005515	0.314451	7.1477	10.6535	0.0112376	0.0317952	Similar to ADCK2: Uncharacterized aarF domain-containing protein kinase 2 (Homo sapiens)
NNA_Picochlorum_renovo_P_Contig02F_mRNA.NNA_001108	0.314368	5.9392	9.15349	0.0161516	0.0417626	Similar to HBS1L: HBS1-like protein (Homo sapiens)
NNA_Picochlorum_renovo_P_Contig04F_mRNA.NNA_002745	0.313732	4.89342	9.42425	0.0150895	0.0395817	Protein of unknown function
NNA_Picochlorum_renovo_P_Contig02F_mRNA.NNA_001101	0.31345	6.05946	22.1526	0.00147013	0.00728651	Protein of unknown function
NNA_Picochlorum_renovo_P_Contig12F_mRNA.NNA_005783	0.313015	6.8054	17.5178	0.00296161	0.0120664	Similar to DTX44: Protein DETOXIFICATION 44, chloroplastic (Arabidopsis thaliana)
NNA_Picochlorum_renovo_P_Contig15F_mRNA.NNA_007554	0.312747	4.90562	9.84348	0.0136122	0.0366904	Protein of unknown function
NNA_Picochlorum_renovo_P_Contig13F_mRNA.NNA_006583	0.312406	6.67904	14.244	0.00529361	0.0183271	Protein of unknown function
NNA_Picochlorum_renovo_P_Contig09F_mRNA.NNA_003851	0.311747	5.18352	8.99123	0.0168333	0.042879	Similar to RPT5B: 26S protease regulatory subunit 6A homolog B (Arabidopsis thaliana)
NNA_Picochlorum_renovo_P_Contig10F_mRNA.NNA_004297	0.311667	3.76232	9.55682	0.0146015	0.0386705	Protein of unknown function
NNA_Picochlorum_renovo_P_Contig11F_mRNA.NNA_004963	0.311576	7.76205	10.2652	0.0123049	0.0339464	Protein of unknown function
NNA_Picochlorum_renovo_P_Contig13F_mRNA.NNA_006637	0.31139	5.8145	9.61203	0.0144041	0.0382925	Protein of unknown function
NNA_Picochlorum_renovo_P_Contig13F_mRNA.NNA_006285	0.311284	5.75311	20.3664	0.0018984	0.00866811	Protein of unknown function
NNA_Picochlorum_renovo_P_Contig00F_mRNA.NNA_000797	0.31053	4.99169	9.67687	0.0141765	0.0378311	Similar to XRCC2: DNA repair protein XRCC2 homolog (Arabidopsis thaliana)
NNA_Picochlorum_renovo_P_Contig13F_mRNA.NNA_006680	0.31011	5.51554	12.8205	0.00701508	0.0225158	Similar to YPTV3: GTP-binding protein yptV3 (Volvox carteri)
NNA_Picochlorum_renovo_P_Contig09F_mRNA.NNA_003510	0.310028	4.33214	9.48819	0.0148516	0.039111	Protein of unknown function
NNA_Picochlorum_renovo_P_Contig00F_mRNA.NNA_000806	0.309892	4.0956	12.3735	0.00769645	0.0241045	Protein of unknown function
NNA_Picochlorum_renovo_P_Contig21F_mRNA.NNA_008537	0.30946	6.11833	14.7037	0.00485335	0.0172431	Protein of unknown function
NNA_Picochlorum_renovo_P_Contig03F_mRNA.NNA_002452	0.30917	6.28573	21.1016	0.00170543	0.00804966	Similar to dhak: Probable dihydroxyacetone kinase (Dictyostelium discoideum)
NNA_Picochlorum_renovo_P_Contig11F_mRNA.NNA_005086	0.308897	6.7896	15.3514	0.00430793	0.0158402	Similar to XPO1: Protein EXPORTIN 1A (Arabidopsis thaliana)
NNA_Picochlorum_renovo_P_Contig21F_mRNA.NNA_008528	0.30868	5.29254	15.7999	0.00397468	0.0148864	Similar to gghA: Gamma-glutamyl hydrolase A (Dictyostelium discoideum)
NNA_Picochlorum_renovo_P_Contig03F_mRNA.NNA_002280	0.308449	9.40546	8.62197	0.0185247	0.0460162	Similar to CP12: Calvin cycle protein CP12, chloroplastic (Chlamydomonas reinhardtii)
NNA_Picochlorum_renovo_P_Contig16F_mRNA.NNA_007649	0.308227	7.17884	10.9031	0.0106125	0.0305614	Similar to Glutathione reductase, chloroplastic (Fragment) (Spinacia oleracea)
NNA_Picochlorum_renovo_P_Contig00F_mRNA.NNA_000458	0.308033	4.88225	11.3019	0.00970158	0.0285444	Similar to GNA1: Glucosamine 6-phosphate N-acetyltransferase (Arabidopsis thaliana)
NNA_Picochlorum_renovo_P_Contig00F_mRNA.NNA_000023	0.307565	3.68501	8.8285	0.0175537	0.0442691	Similar to VTC4: Inositol-phosphate phosphatase (Arabidopsis thaliana)
NNA_Picochlorum_renovo_P_Contig11F_mRNA.NNA_005318	0.307265	7.26521	10.7021	0.0111124	0.0316096	Similar to FZR2: Protein FIZZY-RELATED 2 (Arabidopsis thaliana)
NNA_Picochlorum_renovo_P_Contig02F_mRNA.NNA_001720	0.306788	6.60647	9.93085	0.0133276	0.0360694	Similar to At1g06900: Nardilysin-like (Arabidopsis thaliana)
NNA_Picochlorum_renovo_P_Contig18F_mRNA.NNA_008017	0.306522	4.08183	10.4845	0.0116873	0.032686	Similar to UBC7: Ubiquitin-conjugating enzyme E2 7 (Arabidopsis thaliana)
NNA_Picochlorum_renovo_P_Contig03F_mRNA.NNA_002119	0.306469	5.7343	17.2477	0.00309745	0.0123972	Similar to RABE1D: Ras-related protein RABE1d (Arabidopsis thaliana)
NNA_Picochlorum_renovo_P_Contig00F_mRNA.NNA_000722	0.306268	5.467	18.9532	0.00235253	0.010183	Protein of unknown function
NNA_Picochlorum_renovo_P_Contig02F_mRNA.NNA_001717	0.306203	8.06197	14.5907	0.00495716	0.0175083	Similar to Hexb: Beta-hexosaminidase subunit beta (Mus musculus)
NNA_Picochlorum_renovo_P_Contig07F_mRNA.NNA_003465	0.305858	5.1484	13.7005	0.00588063	0.0197968	Protein of unknown function
NNA_Picochlorum_renovo_P_Contig03F_mRNA.NNA_001924	0.305848	6.73725	12.8659	0.00695026	0.0223589	Protein of unknown function
NNA_Picochlorum_renovo_P_Contig14F_mRNA.NNA_007151	0.30569	4.90749	10.0458	0.0129642	0.0353248	Similar to Hccs: Cytochrome c-type heme lyase (Mus musculus)
NNA_Picochlorum_renovo_P_Contig00F_mRNA.NNA_000977	0.305302	3.8989	10.5107	0.011616	0.0326025	Similar to At4g18930: Cyclic phosphodiesterase (Arabidopsis thaliana)
NNA_Picochlorum_renovo_P_Contig03F_mRNA.NNA_002131	0.304503	5.54744	12.9615	0.00681597	0.0220394	Protein of unknown function
NNA_Picochlorum_renovo_P_Contig02F_mRNA.NNA_001313	0.303961	5.27562	13.9069	0.00564851	0.0191999	Similar to iscS: Cysteine desulfurase IscS (Dictyoglomus turgidum (strain Z-1310 / DSM 6724))
NNA_Picochlorum_renovo_P_Contig12F_mRNA.NNA_006079	0.303562	6.3693	13.7496	0.00582429	0.0196307	Protein of unknown function
NNA_Picochlorum_renovo_P_Contig11F_mRNA.NNA_005324	0.303537	4.92565	10.1997	0.0124973	0.0342972	Protein of unknown function
NNA_Picochlorum_renovo_P_Contig14F_mRNA.NNA_007078	0.303442	6.84777	10.4844	0.0116874	0.032686	Protein of unknown function
NNA_Picochlorum_renovo_P_Contig02F_mRNA.NNA_001699	0.303056	6.64243	17.3004	0.00307036	0.0123431	Similar to SLC25A24: Calcium-binding mitochondrial carrier protein SCaMC-1 (Oryctolagus cuniculus)
NNA_Picochlorum_renovo_P_Contig02F_mRNA.NNA_001346	0.302574	5.54356	19.9052	0.00203348	0.00912625	Similar to CCX4: Cation/calcium exchanger 4 (Arabidopsis thaliana)
NNA_Picochlorum_renovo_P_Contig12F_mRNA.NNA_005624	0.302085	6.64274	10.0777	0.0128658	0.0351022	Protein of unknown function
NNA_Picochlorum_renovo_P_Contig02F_mRNA.NNA_001374	0.301995	7.15889	20.9113	0.00175294	0.00821817	Protein of unknown function
NNA_Picochlorum_renovo_P_Contig03F_mRNA.NNA_001943	0.301944	6.28883	20.4172	0.00188423	0.00862046	Similar to ABC4: 2-carboxy-1,4-naphthoquinone phytyltransferase, chloroplastic (Arabidopsis thaliana)
NNA_Picochlorum_renovo_P_Contig00F_mRNA.NNA_000409	0.301825	7.92591	14.5831	0.00496428	0.0175153	Similar to CDSP32: Thioredoxin-like protein CDSP32, chloroplastic (Oryza sativa subsp. japonica)
NNA_Picochlorum_renovo_P_Contig03F_mRNA.NNA_002410	0.301483	6.02067	23.6854	0.00119509	0.00625134	Similar to rpsA: 30S ribosomal protein S1 (Synechococcus elongatus (strain PCC 7942))
NNA_Picochlorum_renovo_P_Contig02F_mRNA.NNA_001785	0.300748	6.46422	19.1437	0.00228393	0.00996302	Similar to TGD3: Protein TRIGALACTOSYLDIACYLGLYCEROL 3, chloroplastic (Arabidopsis thaliana)
NNA_Picochlorum_renovo_P_Contig09F_mRNA.NNA_004099	0.300392	8.84247	10.2253	0.0124216	0.0341453	Similar to CYCB2-1: Cyclin-B2-1 (Oryza sativa subsp. japonica)
NNA_Picochlorum_renovo_P_Contig10F_mRNA.NNA_004273	0.299672	5.88515	13.8743	0.00568445	0.0192864	Protein of unknown function
NNA_Picochlorum_renovo_P_Contig10F_mRNA.NNA_004891	0.299342	7.66058	10.7495	0.010992	0.0313747	Protein of unknown function
NNA_Picochlorum_renovo_P_Contig11F_mRNA.NNA_005156	0.297989	5.70874	9.22616	0.0158575	0.0411288	Protein of unknown function
NNA_Picochlorum_renovo_P_Contig04F_mRNA.NNA_002676	0.297913	5.11276	14.1029	0.00543867	0.0186831	Similar to SPAC1093.04c: Putative CCA tRNA nucleotidyltransferase 1 (Schizosaccharomyces pombe (strain 972 / ATCC 24843))
NNA_Picochlorum_renovo_P_Contig12F_mRNA.NNA_005969	0.297122	4.29494	9.11704	0.0163017	0.0420214	Protein of unknown function
NNA_Picochlorum_renovo_P_Contig15F_mRNA.NNA_007415	0.296328	8.12926	10.0253	0.0130282	0.0354532	Similar to SCOA: Succinate--CoA ligase [ADP-forming] subunit alpha-1, mitochondrial (Solanum lycopersicum)
NNA_Picochlorum_renovo_P_Contig00F_mRNA.NNA_000445	0.296068	6.19846	15.1423	0.00447516	0.0163273	Similar to At5g53850: Probable bifunctional methylthioribulose-1-phosphate dehydratase/enolase-phosphatase E1 (Arabidopsis thaliana)
NNA_Picochlorum_renovo_P_Contig04F_mRNA.NNA_002814	0.295677	5.30251	10.3312	0.0121148	0.0336205	Similar to CG3326: Fidgetin-like protein 1 (Drosophila melanogaster)
NNA_Picochlorum_renovo_P_Contig09F_mRNA.NNA_003542	0.295438	4.29729	8.59005	0.0186808	0.0463102	Protein of unknown function
NNA_Picochlorum_renovo_P_Contig02F_mRNA.NNA_001633	0.295139	7.35626	18.3296	0.00259581	0.0109595	Similar to dlaT: Dihydrolipoyllysine-residue acetyltransferase component of pyruvate dehydrogenase complex (Mycobacterium tuberculosis (strain ATCC 25618 / H37Rv))
NNA_Picochlorum_renovo_P_Contig02F_mRNA.NNA_001451	0.295092	6.82137	31.0591	0.000500582	0.00360265	Similar to ILL8: IAA-amino acid hydrolase ILR1-like 8 (Oryza sativa subsp. japonica)
NNA_Picochlorum_renovo_P_Contig12F_mRNA.NNA_005806	0.293911	5.03949	13.0966	0.0066317	0.0215652	Similar to ABCD3: ATP-binding cassette sub-family D member 3 (Homo sapiens)
NNA_Picochlorum_renovo_P_Contig00F_mRNA.NNA_000692	0.293803	7.93224	18.417	0.00255988	0.0108187	Similar to IMPA4: Importin subunit alpha-4 (Arabidopsis thaliana)
NNA_Picochlorum_renovo_P_Contig02F_mRNA.NNA_001340	0.29375	6.33939	18.0123	0.00273165	0.0113844	Protein of unknown function
NNA_Picochlorum_renovo_P_Contig09F_mRNA.NNA_003781	0.293657	6.69988	10.1521	0.0126393	0.034604	Similar to GAMMACA3: Gamma carbonic anhydrase 3, mitochondrial (Arabidopsis thaliana)
NNA_Picochlorum_renovo_P_Contig02F_mRNA.NNA_001211	0.293179	6.0874	13.9979	0.00554983	0.0189565	Protein of unknown function
NNA_Picochlorum_renovo_P_Contig15F_mRNA.NNA_007244	0.292948	6.04595	21.9975	0.00150218	0.00738936	Protein of unknown function
NNA_Picochlorum_renovo_P_Contig11F_mRNA.NNA_005309	0.29252	6.19791	15.7542	0.00400711	0.0149639	Protein of unknown function
NNA_Picochlorum_renovo_P_Contig03F_mRNA.NNA_002441	0.29242	4.81832	8.71304	0.0180884	0.0452264	Protein of unknown function
NNA_Picochlorum_renovo_P_Contig12F_mRNA.NNA_006143	0.292198	7.66022	10.564	0.011473	0.0323126	Protein of unknown function
NNA_Picochlorum_renovo_P_Contig13F_mRNA.NNA_006261	0.291274	6.24796	19.3505	0.00221227	0.00975164	Similar to THO1: THO complex subunit 1 (Arabidopsis thaliana)
NNA_Picochlorum_renovo_P_Contig03F_mRNA.NNA_002332	0.291259	5.4389	10.294	0.0122216	0.0338047	Similar to CPK17: Calcium-dependent protein kinase 17 (Arabidopsis thaliana)
NNA_Picochlorum_renovo_P_Contig03F_mRNA.NNA_002578	0.291183	6.27051	15.4157	0.00425802	0.0156986	Similar to DBI: Acyl-CoA-binding protein (Bos taurus)
NNA_Picochlorum_renovo_P_Contig19F_mRNA.NNA_008251	0.290967	6.30914	20.9709	0.00173786	0.0081703	Similar to RPD3: Histone deacetylase RPD3 (Saccharomyces cerevisiae (strain ATCC 204508 / S288c))
NNA_Picochlorum_renovo_P_Contig14F_mRNA.NNA_007117	0.290714	6.33503	8.67607	0.018264	0.0455591	Similar to POLD2: DNA polymerase delta small subunit (Arabidopsis thaliana)
NNA_Picochlorum_renovo_P_Contig02F_mRNA.NNA_001183	0.290129	5.45496	11.3711	0.00955367	0.0282278	Similar to nt5c2: Cytosolic purine 5'-nucleotidase (Dictyostelium discoideum)
NNA_Picochlorum_renovo_P_Contig11F_mRNA.NNA_005234	0.289736	9.30657	9.55514	0.0146075	0.0386743	Similar to ccp1: Cytochrome c peroxidase, mitochondrial (Neosartorya fumigata (strain ATCC MYA-4609 / Af293 / CBS 101355 / FGSC A1100))
NNA_Picochlorum_renovo_P_Contig21F_mRNA.NNA_008627	0.289081	5.16975	10.4337	0.0118266	0.0329733	Similar to CHR24: Protein CHROMATIN REMODELING 24 (Arabidopsis thaliana)
NNA_Picochlorum_renovo_P_Contig09F_mRNA.NNA_003788	0.288491	8.55273	13.5963	0.00600231	0.0200299	Similar to PGRL1A: PGR5-like protein 1A, chloroplastic (Arabidopsis thaliana)
NNA_Picochlorum_renovo_P_Contig03F_mRNA.NNA_001954	0.288339	7.43266	13.4919	0.00612738	0.0203423	Protein of unknown function
NNA_Picochlorum_renovo_P_Contig09F_mRNA.NNA_003678	0.28823	5.63738	16.656	0.00342337	0.0132857	Protein of unknown function
NNA_Picochlorum_renovo_P_Contig13F_mRNA.NNA_006556	0.287859	5.67158	11.1664	0.0099996	0.0291965	Protein of unknown function
NNA_Picochlorum_renovo_P_Contig00F_mRNA.NNA_000793	0.287555	5.2812	15.236	0.00439925	0.0161063	Similar to yvyE: IMPACT family member YvyE (Bacillus subtilis (strain 168))
NNA_Picochlorum_renovo_P_Contig10F_mRNA.NNA_004755	0.287506	6.14625	11.9788	0.00836841	0.0256827	Similar to Os01g0834700: Zinc finger CCCH domain-containing protein 11 (Oryza sativa subsp. japonica)
NNA_Picochlorum_renovo_P_Contig00F_mRNA.NNA_000764	0.287446	6.8275	19.7134	0.00209321	0.00936429	Similar to CBSDUF4: Putative DUF21 domain-containing protein At1g03270 (Arabidopsis thaliana)
NNA_Picochlorum_renovo_P_Contig13F_mRNA.NNA_006536	0.286483	7.45817	10.6951	0.0111302	0.0316096	Protein of unknown function
NNA_Picochlorum_renovo_P_Contig18F_mRNA.NNA_007968	0.28619	8.24513	12.5462	0.00742386	0.0234955	Similar to MCM2: DNA replication licensing factor MCM2 (Oryza sativa subsp. japonica)
NNA_Picochlorum_renovo_P_Contig02F_mRNA.NNA_001830	0.286177	8.47518	15.5599	0.0041488	0.0153701	Protein of unknown function
NNA_Picochlorum_renovo_P_Contig09F_mRNA.NNA_003499	0.284393	6.72841	8.58987	0.0186816	0.0463102	Similar to RANBP1A: Ran-binding protein 1 homolog a (Arabidopsis thaliana)
NNA_Picochlorum_renovo_P_Contig03F_mRNA.NNA_002386	0.284232	6.39701	23.2505	0.00126606	0.00650673	Similar to dnajc7: DnaJ homolog subfamily C member 7 homolog (Dictyostelium discoideum)
NNA_Picochlorum_renovo_P_Contig10F_mRNA.NNA_004663	0.28407	5.49129	9.696	0.0141103	0.0376782	Similar to Taf1: Transcription initiation factor TFIID subunit 1 (Mus musculus)
NNA_Picochlorum_renovo_P_Contig04F_mRNA.NNA_003285	0.283869	8.38864	11.3072	0.00969012	0.0285307	Protein of unknown function
NNA_Picochlorum_renovo_P_Contig12F_mRNA.NNA_005767	0.283559	4.71617	11.499	0.00928743	0.0276355	Protein of unknown function
NNA_Picochlorum_renovo_P_Contig12F_mRNA.NNA_006219	0.282866	5.1069	10.3415	0.0120853	0.0335499	Similar to PLP3B: Thioredoxin domain-containing protein PLP3B (Arabidopsis thaliana)
NNA_Picochlorum_renovo_P_Contig12F_mRNA.NNA_005967	0.282587	5.22771	9.25573	0.0157398	0.0408739	Similar to At4g32130: ER membrane protein complex subunit 7 homolog (Arabidopsis thaliana)
NNA_Picochlorum_renovo_P_Contig00F_mRNA.NNA_000928	0.2815	9.06662	12.9336	0.00685476	0.0221279	Similar to CYCL: Cytochrome c1-2, heme protein, mitochondrial (Fragment) (Solanum tuberosum)
NNA_Picochlorum_renovo_P_Contig03F_mRNA.NNA_002261	0.281353	7.33106	15.9995	0.00383673	0.0144951	Similar to EHD2: EH domain-containing protein 2 (Arabidopsis thaliana)
NNA_Picochlorum_renovo_P_Contig02F_mRNA.NNA_001681	0.281212	5.06606	10.711	0.0110896	0.0315891	Protein of unknown function
NNA_Picochlorum_renovo_P_Contig13F_mRNA.NNA_006578	0.281076	4.9333	10.7842	0.0109046	0.0311888	Similar to MIP3: Sec1 family domain-containing protein MIP3 (Arabidopsis thaliana)
NNA_Picochlorum_renovo_P_Contig19F_mRNA.NNA_008321	0.280219	5.56152	15.8554	0.00393572	0.0147827	Protein of unknown function
NNA_Picochlorum_renovo_P_Contig19F_mRNA.NNA_008175	0.280198	5.79862	10.0472	0.0129599	0.0353248	Similar to GSNAP: Gamma-soluble NSF attachment protein (Arabidopsis thaliana)
NNA_Picochlorum_renovo_P_Contig04F_mRNA.NNA_003034	0.279864	5.38341	8.68473	0.0182226	0.0454818	Similar to ALN: Allantoinase (Arabidopsis thaliana)
NNA_Picochlorum_renovo_P_Contig02F_mRNA.NNA_001217	0.279652	6.91349	8.54742	0.0188918	0.046666	Similar to SPATA20: Spermatogenesis-associated protein 20 (Homo sapiens)
NNA_Picochlorum_renovo_P_Contig04F_mRNA.NNA_003048	0.279558	6.90386	13.3673	0.00628097	0.020724	Similar to MPP: Mitochondrial-processing peptidase subunit alpha (Solanum tuberosum)
NNA_Picochlorum_renovo_P_Contig00F_mRNA.NNA_000462	0.27844	5.90381	14.9747	0.00461515	0.0166224	Similar to RFC2: Replication factor C subunit 2 (Arabidopsis thaliana)
NNA_Picochlorum_renovo_P_Contig13F_mRNA.NNA_006345	0.278372	5.77782	16.4513	0.00354598	0.0136426	Similar to RPRD1B: Regulation of nuclear pre-mRNA domain-containing protein 1B (Homo sapiens)
NNA_Picochlorum_renovo_P_Contig09F_mRNA.NNA_004254	0.278058	5.86705	15.7889	0.00398246	0.014905	Similar to GGT1: Gamma-glutamyltranspeptidase 1 (Arabidopsis thaliana)
NNA_Picochlorum_renovo_P_Contig00F_mRNA.NNA_000360	0.277871	7.59487	10.1737	0.0125745	0.0344851	Protein of unknown function
NNA_Picochlorum_renovo_P_Contig09F_mRNA.NNA_004195	0.27747	6.35993	13.3951	0.00624633	0.0206638	Similar to Aurka: Aurora kinase A (Mus musculus)
NNA_Picochlorum_renovo_P_Contig09F_mRNA.NNA_003846	0.27733	3.7679	9.07636	0.0164712	0.0422511	Protein of unknown function
NNA_Picochlorum_renovo_P_Contig00F_mRNA.NNA_000086	0.277217	4.91605	9.72122	0.0140235	0.037518	Protein of unknown function
NNA_Picochlorum_renovo_P_Contig02F_mRNA.NNA_001233	0.276771	6.62102	13.7588	0.00581389	0.0196192	Similar to VHA-F: V-type proton ATPase subunit F (Arabidopsis thaliana)
NNA_Picochlorum_renovo_P_Contig16F_mRNA.NNA_007723	0.276173	7.19583	8.75101	0.0179103	0.0448745	Similar to ETG1: Mini-chromosome maintenance complex-binding protein (Arabidopsis thaliana)
NNA_Picochlorum_renovo_P_Contig09F_mRNA.NNA_003571	0.275731	6.12994	8.92593	0.0171178	0.0434982	Similar to Os05g0311000: Coatomer subunit delta-2 (Oryza sativa subsp. japonica)
NNA_Picochlorum_renovo_P_Contig21F_mRNA.NNA_008625	0.27533	4.84843	8.76057	0.0178658	0.0447898	Protein of unknown function
NNA_Picochlorum_renovo_P_Contig19F_mRNA.NNA_008375	0.274999	7.6107	13.9755	0.00557393	0.0190079	Similar to yjbQ: UPF0047 protein YjbQ (Escherichia coli (strain K12))
NNA_Picochlorum_renovo_P_Contig14F_mRNA.NNA_006797	0.274169	5.05743	8.39306	0.0196814	0.048276	Protein of unknown function
NNA_Picochlorum_renovo_P_Contig02F_mRNA.NNA_001631	0.273969	6.59352	10.8986	0.0106233	0.0305716	Similar to Cs: Citrate synthase, mitochondrial (Mus musculus)
NNA_Picochlorum_renovo_P_Contig03F_mRNA.NNA_001956	0.273887	5.57542	13.2343	0.00645034	0.021139	Similar to psmB6: Proteasome subunit beta type-6 (Dictyostelium discoideum)
NNA_Picochlorum_renovo_P_Contig03F_mRNA.NNA_002108	0.27362	6.04034	11.3829	0.00952873	0.0281963	Similar to aspS: Aspartate--tRNA(Asp/Asn) ligase (Synechococcus sp. (strain ATCC 27144 / PCC 6301 / SAUG 1402/1))
NNA_Picochlorum_renovo_P_Contig00F_mRNA.NNA_000282	0.273597	4.85214	9.50302	0.0147971	0.0390042	Protein of unknown function
NNA_Picochlorum_renovo_P_Contig09F_mRNA.NNA_003671	0.272901	9.02683	9.1199	0.0162898	0.0420037	Similar to MMDHI: Malate dehydrogenase, mitochondrial (Fragaria ananassa)
NNA_Picochlorum_renovo_P_Contig13F_mRNA.NNA_006466	0.272808	6.93954	22.7602	0.00135252	0.0068407	Protein of unknown function
NNA_Picochlorum_renovo_P_Contig13F_mRNA.NNA_006395	0.272535	5.23255	11.0741	0.0102092	0.0295927	Protein of unknown function
NNA_Picochlorum_renovo_P_Contig12F_mRNA.NNA_006026	0.271995	7.33953	11.8548	0.00859461	0.0261478	Similar to IRE1A: Serine/threonine-protein kinase/endoribonuclease IRE1a (Arabidopsis thaliana)
NNA_Picochlorum_renovo_P_Contig14F_mRNA.NNA_006987	0.27178	6.65711	11.5113	0.00926237	0.0275902	Similar to RAF1: Rubisco accumulation factor 1, chloroplastic (Oryza sativa subsp. japonica)
NNA_Picochlorum_renovo_P_Contig04F_mRNA.NNA_002780	0.27144	5.57204	12.1306	0.00810163	0.0250361	Similar to ERD2B: ER lumen protein-retaining receptor B (Arabidopsis thaliana)
NNA_Picochlorum_renovo_P_Contig00F_mRNA.NNA_000740	0.270612	7.04751	14.3302	0.00520738	0.0181031	Similar to CAND1: Cullin-associated NEDD8-dissociated protein 1 (Arabidopsis thaliana)
NNA_Picochlorum_renovo_P_Contig11F_mRNA.NNA_005454	0.269828	5.37617	13.8724	0.00568647	0.0192864	Similar to lepA: Elongation factor 4 (Synechococcus elongatus (strain PCC 7942))
NNA_Picochlorum_renovo_P_Contig13F_mRNA.NNA_006273	0.269677	5.45088	8.85313	0.0174422	0.0441357	Protein of unknown function
NNA_Picochlorum_renovo_P_Contig02F_mRNA.NNA_001771	0.268916	6.484	16.919	0.00327345	0.0128763	Similar to TTC1: Tetratricopeptide repeat protein 1 (Homo sapiens)
NNA_Picochlorum_renovo_P_Contig12F_mRNA.NNA_005791	0.268676	4.34657	8.78143	0.0177692	0.0446541	Similar to hif1an: Hypoxia-inducible factor 1-alpha inhibitor (Danio rerio)
NNA_Picochlorum_renovo_P_Contig12F_mRNA.NNA_005719	0.26822	6.87387	11.549	0.0091861	0.027431	Similar to Os01g0281400: Coatomer subunit beta-2 (Oryza sativa subsp. japonica)
NNA_Picochlorum_renovo_P_Contig02F_mRNA.NNA_001536	0.266937	7.65572	15.3365	0.00431959	0.015863	Similar to SYM1: Protein SYM1 (Yarrowia lipolytica (strain CLIB 122 / E 150))
NNA_Picochlorum_renovo_P_Contig04F_mRNA.NNA_002698	0.266617	6.89726	13.1584	0.0065496	0.0213892	Similar to SPAC227.14: Putative uridine kinase C227.14 (Schizosaccharomyces pombe (strain 972 / ATCC 24843))
NNA_Picochlorum_renovo_P_Contig04F_mRNA.NNA_002903	0.266596	4.80766	10.078	0.0128647	0.0351022	Similar to CBP20: Nuclear cap-binding protein subunit 2 (Arabidopsis thaliana)
NNA_Picochlorum_renovo_P_Contig10F_mRNA.NNA_004708	0.26659	5.47808	13.2133	0.00647756	0.0211952	Similar to Ube2e3: Ubiquitin-conjugating enzyme E2 E3 (Mus musculus)
NNA_Picochlorum_renovo_P_Contig12F_mRNA.NNA_005961	0.266106	5.83819	11.7925	0.00871112	0.0263905	Protein of unknown function
NNA_Picochlorum_renovo_P_Contig16F_mRNA.NNA_007776	0.26609	6.45643	15.2371	0.00439838	0.0161063	Protein of unknown function
NNA_Picochlorum_renovo_P_Contig00F_mRNA.NNA_000575	0.265925	6.36138	21.7655	0.00155177	0.00752694	Similar to GRXC3: Glutaredoxin-C3 (Arabidopsis thaliana)
NNA_Picochlorum_renovo_P_Contig04F_mRNA.NNA_002923	0.264815	5.0733	10.6919	0.0111385	0.0316211	Protein of unknown function
NNA_Picochlorum_renovo_P_Contig09F_mRNA.NNA_003643	0.264092	6.70181	12.1103	0.0081368	0.0251186	Protein of unknown function
NNA_Picochlorum_renovo_P_Contig00F_mRNA.NNA_000623	0.263777	5.2392	8.9269	0.0171135	0.0434982	Similar to GLYK: D-glycerate 3-kinase, chloroplastic (Arabidopsis thaliana)
NNA_Picochlorum_renovo_P_Contig12F_mRNA.NNA_005845	0.26367	7.74095	9.48354	0.0148687	0.0391439	Similar to Ras-related protein Rab7 (Prunus armeniaca)
NNA_Picochlorum_renovo_P_Contig03F_mRNA.NNA_002544	0.263014	6.62392	9.60708	0.0144217	0.0383271	Similar to AGT2: Alanine--glyoxylate aminotransferase 2 homolog 1, mitochondrial (Arabidopsis thaliana)
NNA_Picochlorum_renovo_P_Contig12F_mRNA.NNA_006215	0.262809	6.2143	13.6611	0.00592629	0.0198709	Similar to Srprb: Signal recognition particle receptor subunit beta (Rattus norvegicus)
NNA_Picochlorum_renovo_P_Contig11F_mRNA.NNA_005178	0.261531	6.36273	14.2233	0.0053146	0.0183504	Similar to Abcg2: ATP-binding cassette sub-family G member 2 (Mus musculus)
NNA_Picochlorum_renovo_P_Contig10F_mRNA.NNA_004561	0.261328	5.82408	14.312	0.00522538	0.0181431	Similar to OVA5: Lysine--tRNA ligase, chloroplastic/mitochondrial (Arabidopsis thaliana)
NNA_Picochlorum_renovo_P_Contig11F_mRNA.NNA_005442	0.260997	6.56114	14.0831	0.00545943	0.0187391	Similar to CTR1: Serine/threonine-protein kinase CTR1 (Arabidopsis thaliana)
NNA_Picochlorum_renovo_P_Contig04F_mRNA.NNA_003096	0.260773	8.03297	11.2576	0.0097977	0.0287468	Protein of unknown function
NNA_Picochlorum_renovo_P_Contig18F_mRNA.NNA_007878	0.259035	6.36268	10.0043	0.0130941	0.0355866	Similar to sna41: Cell division control protein 45 homolog (Schizosaccharomyces pombe (strain 972 / ATCC 24843))
NNA_Picochlorum_renovo_P_Contig00F_mRNA.NNA_000470	0.257796	5.74528	11.7824	0.00873031	0.0264267	Similar to VPS9A: Vacuolar protein sorting-associated protein 9A (Arabidopsis thaliana)
NNA_Picochlorum_renovo_P_Contig02F_mRNA.NNA_001460	0.25712	7.19931	9.72734	0.0140025	0.0374858	Similar to ZFP36L1: mRNA decay activator protein ZFP36L1 (Homo sapiens)
NNA_Picochlorum_renovo_P_Contig00F_mRNA.NNA_000329	0.256896	7.16681	11.8863	0.00853653	0.0260465	Similar to RPA2A: Replication protein A 32 kDa subunit A (Arabidopsis thaliana)
NNA_Picochlorum_renovo_P_Contig12F_mRNA.NNA_005622	0.256054	6.51579	10.2309	0.0124051	0.0341222	Similar to Pirin-like protein (Solanum lycopersicum)
NNA_Picochlorum_renovo_P_Contig18F_mRNA.NNA_007899	0.255611	5.57903	12.5438	0.00742754	0.0234955	Similar to GTF2A1: Transcription initiation factor IIA subunit 1 (Homo sapiens)
NNA_Picochlorum_renovo_P_Contig10F_mRNA.NNA_004409	0.255466	6.57395	16.7497	0.00336898	0.0131292	Similar to TRABD: TraB domain-containing protein (Bos taurus)
NNA_Picochlorum_renovo_P_Contig16F_mRNA.NNA_007725	0.255365	5.77452	9.75471	0.0139093	0.0372718	Similar to FAP3: Fatty-acid-binding protein 3, chloroplastic (Arabidopsis thaliana)
NNA_Picochlorum_renovo_P_Contig02F_mRNA.NNA_001804	0.255096	6.72063	14.5019	0.00504075	0.0176848	Protein of unknown function
NNA_Picochlorum_renovo_P_Contig12F_mRNA.NNA_005937	0.255053	6.59437	15.938	0.00387857	0.0146079	Similar to TGD2: Protein TRIGALACTOSYLDIACYLGLYCEROL 2, chloroplastic (Arabidopsis thaliana)
NNA_Picochlorum_renovo_P_Contig02F_mRNA.NNA_001747	0.253098	6.98456	21.7771	0.00154925	0.00752338	Protein of unknown function
NNA_Picochlorum_renovo_P_Contig02F_mRNA.NNA_001747	0.253098	6.98456	21.7771	0.00154925	0.00752338	Protein of unknown function
NNA_Picochlorum_renovo_P_Contig05F_mRNA.NNA_003389	0.25206	6.20437	14.4097	0.00512929	0.0178982	Protein of unknown function
NNA_Picochlorum_renovo_P_Contig00F_mRNA.NNA_000094	0.251408	7.74233	9.38074	0.0152541	0.0398197	Similar to NSE4B: Non-structural maintenance of chromosomes element 4 homolog B (Arabidopsis thaliana)
NNA_Picochlorum_renovo_P_Contig02F_mRNA.NNA_001843	0.251243	5.62009	14.1599	0.00537946	0.0185327	Similar to EFTS: Elongation factor Ts, mitochondrial (Oryza sativa subsp. japonica)
NNA_Picochlorum_renovo_P_Contig04F_mRNA.NNA_002801	0.250893	6.46773	13.371	0.00627639	0.0207224	Similar to GLX2-4: Probable hydroxyacylglutathione hydrolase 2, chloroplastic (Arabidopsis thaliana)
NNA_Picochlorum_renovo_P_Contig11F_mRNA.NNA_005272	0.250601	5.12256	8.51726	0.0190429	0.0469978	Protein of unknown function
NNA_Picochlorum_renovo_P_Contig16F_mRNA.NNA_007779	0.250272	6.58293	10.2448	0.0123643	0.0340872	Similar to At2g45640: Histone deacetylase complex subunit SAP18 (Arabidopsis thaliana)
NNA_Picochlorum_renovo_P_Contig11F_mRNA.NNA_005040	0.249588	5.39779	10.4861	0.0116827	0.032686	Protein of unknown function
NNA_Picochlorum_renovo_P_Contig12F_mRNA.NNA_006025	0.24932	6.56623	11.5226	0.00923947	0.0275415	NA
NNA_Picochlorum_renovo_P_Contig00F_mRNA.NNA_001034	0.249289	7.13181	10.484	0.0116886	0.032686	Protein of unknown function
NNA_Picochlorum_renovo_P_Contig03F_mRNA.NNA_002378	0.248804	10.009	8.57916	0.0187344	0.0463526	Similar to CARNS1: Carnosine synthase 1 (Gallus gallus)
NNA_Picochlorum_renovo_P_Contig10F_mRNA.NNA_004312	0.248769	7.18228	14.3177	0.00521977	0.0181386	Similar to CYSK: Cysteine synthase, chloroplastic/chromoplastic (Spinacia oleracea)
NNA_Picochlorum_renovo_P_Contig14F_mRNA.NNA_006873	0.247937	5.57708	10.5126	0.0116108	0.0326025	Protein of unknown function
NNA_Picochlorum_renovo_P_Contig11F_mRNA.NNA_005288	0.247457	6.69431	17.7328	0.0028588	0.0117857	Similar to KELP: RNA polymerase II transcriptional coactivator KELP (Arabidopsis thaliana)
NNA_Picochlorum_renovo_P_Contig02F_mRNA.NNA_001335	0.247066	7.11424	8.95685	0.0169823	0.0432324	Similar to VHA-c''2: V-type proton ATPase subunit c''2 (Arabidopsis thaliana)
NNA_Picochlorum_renovo_P_Contig02F_mRNA.NNA_001507	0.246894	5.935	8.9987	0.0168011	0.0428359	Similar to HAL3: Phosphopantothenoylcysteine decarboxylase (Oryza sativa subsp. japonica)
NNA_Picochlorum_renovo_P_Contig18F_mRNA.NNA_008101	0.246798	5.72996	10.5257	0.0115755	0.0325539	Similar to SAT2: Probable serine acetyltransferase 2 (Oryza sativa subsp. japonica)
NNA_Picochlorum_renovo_P_Contig12F_mRNA.NNA_006090	0.246518	7.1233	8.66178	0.0183324	0.045687	Similar to ube2s-c: Ubiquitin-conjugating enzyme E2 S-C (Xenopus laevis)
NNA_Picochlorum_renovo_P_Contig23F_mRNA.NNA_008804	0.24635	6.3598	12.799	0.00704616	0.0225639	Similar to PRP19: Pre-mRNA-processing factor 19 (Oryza sativa subsp. japonica)
NNA_Picochlorum_renovo_P_Contig03F_mRNA.NNA_002229	0.246289	7.06167	14.4484	0.00509193	0.0178048	Protein of unknown function
NNA_Picochlorum_renovo_P_Contig00F_mRNA.NNA_000941	0.243877	6.65835	13.1023	0.00662413	0.0215573	Similar to sconC: E3 ubiquitin ligase complex SCF subunit sconC (Arthroderma otae (strain ATCC MYA-4605 / CBS 113480))
NNA_Picochlorum_renovo_P_Contig11F_mRNA.NNA_005204	0.243706	6.30329	11.481	0.00932438	0.0277258	Similar to CBSX2: CBS domain-containing protein CBSX2, chloroplastic (Arabidopsis thaliana)
NNA_Picochlorum_renovo_P_Contig00F_mRNA.NNA_000993	0.243313	5.78916	10.3045	0.0121912	0.0337434	Similar to LGALDH: L-galactose dehydrogenase (Arabidopsis thaliana)
NNA_Picochlorum_renovo_P_Contig04F_mRNA.NNA_003234	0.242734	6.60778	8.26877	0.0203475	0.0495628	Similar to Ufd1l: Ubiquitin fusion degradation protein 1 homolog (Rattus norvegicus)
NNA_Picochlorum_renovo_P_Contig09F_mRNA.NNA_003702	0.242198	5.74195	9.02355	0.0166946	0.042668	Similar to PEX10: Peroxisome biogenesis factor 10 (Arabidopsis thaliana)
NNA_Picochlorum_renovo_P_Contig19F_mRNA.NNA_008287	0.2392	6.78002	10.4701	0.0117265	0.0327704	Similar to At4g16800: Probable enoyl-CoA hydratase 2, mitochondrial (Arabidopsis thaliana)
NNA_Picochlorum_renovo_P_Contig03F_mRNA.NNA_002034	0.238525	6.77361	13.8266	0.00573738	0.0194234	Similar to PAP15: Purple acid phosphatase 15 (Arabidopsis thaliana)
NNA_Picochlorum_renovo_P_Contig00F_mRNA.NNA_000850	0.23775	6.83278	11.6566	0.00897224	0.0269745	Similar to CPLS1: ATP-dependent Clp protease adapter protein CLPS1, chloroplastic (Arabidopsis thaliana)
NNA_Picochlorum_renovo_P_Contig11F_mRNA.NNA_005551	0.237674	6.2399	11.1881	0.00995122	0.0290962	Similar to isoc1: Isochorismatase domain-containing protein 1 (Danio rerio)
NNA_Picochlorum_renovo_P_Contig02F_mRNA.NNA_001798	0.23723	6.09114	13.3912	0.00625115	0.0206716	Similar to D2HGDH: D-2-hydroxyglutarate dehydrogenase, mitochondrial (Arabidopsis thaliana)
NNA_Picochlorum_renovo_P_Contig13F_mRNA.NNA_006428	0.236484	6.73123	9.74676	0.0139363	0.0373203	Similar to PRS3: Ribose-phosphate pyrophosphokinase 3, mitochondrial (Spinacia oleracea)
NNA_Picochlorum_renovo_P_Contig14F_mRNA.NNA_006880	0.236465	5.15656	8.39476	0.0196725	0.0482682	Similar to FHA1: Transcriptional activator FHA1 (Nicotiana tabacum)
NNA_Picochlorum_renovo_P_Contig21F_mRNA.NNA_008545	0.236128	5.72048	11.3331	0.00963447	0.0283967	Protein of unknown function
NNA_Picochlorum_renovo_P_Contig16F_mRNA.NNA_007650	0.235052	6.33323	16.102	0.00376827	0.0143266	Similar to ppa2: Soluble inorganic pyrophosphatase 2 (Chlamydomonas reinhardtii)
NNA_Picochlorum_renovo_P_Contig02F_mRNA.NNA_001784	0.234941	6.73654	8.46418	0.0193125	0.0475655	Similar to HVA22F: HVA22-like protein f (Arabidopsis thaliana)
NNA_Picochlorum_renovo_P_Contig04F_mRNA.NNA_002624	0.234689	5.66346	12.7072	0.00718046	0.0228806	Similar to FTSH11: ATP-dependent zinc metalloprotease FTSH 11, chloroplastic/mitochondrial (Arabidopsis thaliana)
NNA_Picochlorum_renovo_P_Contig02F_mRNA.NNA_001284	0.233571	7.8285	10.7298	0.0110418	0.0314849	Protein of unknown function
NNA_Picochlorum_renovo_P_Contig13F_mRNA.NNA_006491	0.23336	5.72371	9.0054	0.0167723	0.0428015	Protein of unknown function
NNA_Picochlorum_renovo_P_Contig15F_mRNA.NNA_007278	0.232678	5.35901	8.62289	0.0185203	0.0460162	Similar to IDI: Isopentenyl-diphosphate Delta-isomerase (Phaffia rhodozyma)
NNA_Picochlorum_renovo_P_Contig03F_mRNA.NNA_002360	0.232546	6.37485	16.7189	0.00338674	0.0131801	Protein of unknown function
NNA_Picochlorum_renovo_P_Contig00F_mRNA.NNA_000754	0.231127	7.2698	10.5237	0.0115809	0.0325564	Similar to At1g05150: Uncharacterized TPR repeat-containing protein At1g05150 (Arabidopsis thaliana)
NNA_Picochlorum_renovo_P_Contig09F_mRNA.NNA_003797	0.230902	8.34425	9.28528	0.0156233	0.0406466	Similar to IIL1: 3-isopropylmalate dehydratase large subunit, chloroplastic (Arabidopsis thaliana)
NNA_Picochlorum_renovo_P_Contig02F_mRNA.NNA_001530	0.230695	5.21296	9.58666	0.0144944	0.0384595	Similar to U2AF65B: Splicing factor U2af large subunit B (Nicotiana plumbaginifolia)
NNA_Picochlorum_renovo_P_Contig04F_mRNA.NNA_003195	0.2291	5.91113	9.03902	0.0166288	0.0425385	Similar to Cops2: COP9 signalosome complex subunit 2 (Rattus norvegicus)
NNA_Picochlorum_renovo_P_Contig02F_mRNA.NNA_001263	0.229078	7.95056	9.00582	0.0167705	0.0428015	Similar to Os02g0639600: Sphingolipid delta(4)-desaturase DES1-like (Oryza sativa subsp. japonica)
NNA_Picochlorum_renovo_P_Contig04F_mRNA.NNA_002927	0.227878	7.02581	15.0749	0.00453082	0.0164448	Similar to At4g27700: Rhodanese-like domain-containing protein 14, chloroplastic (Arabidopsis thaliana)
NNA_Picochlorum_renovo_P_Contig09F_mRNA.NNA_003920	0.225716	5.38696	10.2961	0.0122154	0.0337994	Similar to SLP2: Shewanella-like protein phosphatase 2 (Arabidopsis thaliana)
NNA_Picochlorum_renovo_P_Contig04F_mRNA.NNA_002707	0.225211	5.53053	9.24899	0.0157665	0.040918	Protein of unknown function
NNA_Picochlorum_renovo_P_Contig14F_mRNA.NNA_006910	0.225022	7.09704	8.93275	0.0170878	0.0434491	Similar to KRP85: Kinesin-II 85 kDa subunit (Strongylocentrotus purpuratus)
NNA_Picochlorum_renovo_P_Contig00F_mRNA.NNA_000302	0.224814	5.11054	8.80374	0.0176666	0.0444229	Protein of unknown function
NNA_Picochlorum_renovo_P_Contig14F_mRNA.NNA_007083	0.22239	6.18558	8.40234	0.0196328	0.0481989	Similar to WRKY33: Probable WRKY transcription factor 33 (Arabidopsis thaliana)
NNA_Picochlorum_renovo_P_Contig00F_mRNA.NNA_000716	0.221835	6.08046	8.29177	0.0202222	0.0493146	Similar to Spindle and kinetochore-associated protein 1 homolog (Zea mays)
NNA_Picochlorum_renovo_P_Contig04F_mRNA.NNA_003024	0.221833	7.14528	10.8715	0.0106892	0.0307401	Similar to COG8: Conserved oligomeric Golgi complex subunit 8 (Bos taurus)
NNA_Picochlorum_renovo_P_Contig02F_mRNA.NNA_001240	0.221589	6.92827	11.8639	0.0085778	0.0261153	Similar to SAE2: SUMO-activating enzyme subunit 2 (Arabidopsis thaliana)
NNA_Picochlorum_renovo_P_Contig11F_mRNA.NNA_004995	0.22118	6.26072	13.0887	0.00664239	0.021585	Similar to SAPK10: Serine/threonine-protein kinase SAPK10 (Oryza sativa subsp. japonica)
NNA_Picochlorum_renovo_P_Contig03F_mRNA.NNA_002179	0.22088	5.79486	12.3088	0.00780194	0.0243351	Protein of unknown function
NNA_Picochlorum_renovo_P_Contig03F_mRNA.NNA_002555	0.220862	7.50543	11.4001	0.00949231	0.0281157	Protein of unknown function
NNA_Picochlorum_renovo_P_Contig19F_mRNA.NNA_008358	0.220409	7.62674	11.2007	0.00992309	0.0290437	Protein of unknown function
NNA_Picochlorum_renovo_P_Contig02F_mRNA.NNA_001613	0.218711	5.8726	8.93268	0.0170881	0.0434491	Similar to TYRAAT2: Arogenate dehydrogenase 2, chloroplastic (Arabidopsis thaliana)
NNA_Picochlorum_renovo_P_Contig04F_mRNA.NNA_002906	0.21851	5.57078	9.0031	0.0167822	0.0428136	Similar to HERC5: E3 ISG15--protein ligase HERC5 (Homo sapiens)
NNA_Picochlorum_renovo_P_Contig12F_mRNA.NNA_006181	0.217807	6.77463	9.54312	0.014651	0.0387527	Similar to TCEA1: Transcription elongation factor A protein 1 (Homo sapiens)
NNA_Picochlorum_renovo_P_Contig00F_mRNA.NNA_001019	0.216089	5.69738	11.1494	0.0100379	0.0292372	Similar to obg: GTPase Obg (Xylella fastidiosa (strain M12))
NNA_Picochlorum_renovo_P_Contig10F_mRNA.NNA_004672	0.215871	6.64831	14.4019	0.00513697	0.0179101	Similar to tal: Probable transaldolase (Chelativorans sp. (strain BNC1))
NNA_Picochlorum_renovo_P_Contig11F_mRNA.NNA_005227	0.215208	5.40498	8.6535	0.0183722	0.0457319	Similar to At3g54460: F-box protein At3g54460 (Arabidopsis thaliana)
NNA_Picochlorum_renovo_P_Contig11F_mRNA.NNA_005321	0.214471	8.33361	8.42508	0.0195143	0.0479694	Similar to PHOT2: Phototropin-2 (Oryza sativa subsp. japonica)
NNA_Picochlorum_renovo_P_Contig23F_mRNA.NNA_008826	0.214217	6.19019	8.768	0.0178314	0.0447533	Protein of unknown function
NNA_Picochlorum_renovo_P_Contig02F_mRNA.NNA_001145	0.210089	6.16554	10.8442	0.0107559	0.0309003	Protein of unknown function
NNA_Picochlorum_renovo_P_Contig09F_mRNA.NNA_004054	0.209979	7.49998	9.15772	0.0161343	0.0417564	Similar to At1g16700: NADH dehydrogenase [ubiquinone] iron-sulfur protein 8-B, mitochondrial (Arabidopsis thaliana)
NNA_Picochlorum_renovo_P_Contig12F_mRNA.NNA_006152	0.208459	6.74554	11.4233	0.0094438	0.0280011	Similar to rxt3: Transcriptional regulatory protein rxt3 (Schizosaccharomyces pombe (strain 972 / ATCC 24843))
NNA_Picochlorum_renovo_P_Contig09F_mRNA.NNA_003803	0.205619	6.55144	9.50662	0.0147839	0.0389817	Similar to XI-C: Myosin-9 (Arabidopsis thaliana)
NNA_Picochlorum_renovo_P_Contig09F_mRNA.NNA_003559	0.202974	5.39583	9.11998	0.0162895	0.0420037	Similar to VTE5: Phytol kinase 1, chloroplastic (Arabidopsis thaliana)
NNA_Picochlorum_renovo_P_Contig15F_mRNA.NNA_007503	0.202311	5.97552	9.75684	0.0139021	0.0372643	Similar to NUP54: Nuclear pore complex protein NUP54 (Arabidopsis thaliana)
NNA_Picochlorum_renovo_P_Contig10F_mRNA.NNA_004903	0.202133	7.12646	8.65808	0.0183501	0.0457041	Similar to At3g03070: NADH dehydrogenase [ubiquinone] iron-sulfur protein 6, mitochondrial (Arabidopsis thaliana)
NNA_Picochlorum_renovo_P_Contig03F_mRNA.NNA_002366	0.200874	8.34097	8.25105	0.0204449	0.0497422	Similar to TRXH: Thioredoxin H-type (Chlamydomonas reinhardtii)
NNA_Picochlorum_renovo_P_Contig12F_mRNA.NNA_005635	0.199424	7.17901	8.3795	0.0197527	0.0484085	Similar to LWD2: WD repeat-containing protein LWD2 (Arabidopsis thaliana)
NNA_Picochlorum_renovo_P_Contig00F_mRNA.NNA_000272	0.197251	6.69168	8.95958	0.0169704	0.0432152	Similar to PIRL5: Plant intracellular Ras-group-related LRR protein 5 (Arabidopsis thaliana)
NNA_Picochlorum_renovo_P_Contig00F_mRNA.NNA_000464	0.194737	5.89894	8.70377	0.0181322	0.045309	Similar to SEC22: 25.3 kDa vesicle transport protein (Arabidopsis thaliana)
NNA_Picochlorum_renovo_P_Contig19F_mRNA.NNA_008239	0.194402	7.00508	8.41201	0.0195823	0.048103	Protein of unknown function
NNA_Picochlorum_renovo_P_Contig10F_mRNA.NNA_004682	0.193071	6.00527	10.2394	0.0123801	0.0341033	Similar to Esd: S-formylglutathione hydrolase (Rattus norvegicus)
NNA_Picochlorum_renovo_P_Contig18F_mRNA.NNA_007974	0.189846	6.47825	10.5039	0.0116345	0.0326215	Protein of unknown function
NNA_Picochlorum_renovo_P_Contig19F_mRNA.NNA_008169	0.188283	6.41993	8.83342	0.0175313	0.0442556	Protein of unknown function
NNA_Picochlorum_renovo_P_Contig18F_mRNA.NNA_007963	0.184444	6.76133	9.05053	0.01658	0.0424525	Protein of unknown function
NNA_Picochlorum_renovo_P_Contig02F_mRNA.NNA_001523	0.176715	6.45949	8.77561	0.0177961	0.044695	Similar to Cdc27: Cell division cycle protein 27 homolog (Mus musculus)
NNA_Picochlorum_renovo_P_Contig00F_mRNA.NNA_000645	0.175409	6.253	8.81128	0.0176321	0.0443892	Protein of unknown function
NNA_Picochlorum_renovo_P_Contig12F_mRNA.NNA_005620	0.168394	6.90115	8.87036	0.0173647	0.0439844	Protein of unknown function
NNA_Picochlorum_renovo_P_Contig09F_mRNA.NNA_004214	0.166658	6.67045	9.62455	0.0143598	0.0382182	Similar to TTM3: Triphosphate tunel metalloenzyme 3 (Arabidopsis thaliana)
NNA_Picochlorum_renovo_P_Contig00F_mRNA.NNA_000345	-0.174403	6.76967	10.6394	0.0112744	0.0318777	Protein of unknown function
NNA_Picochlorum_renovo_P_Contig14F_mRNA.NNA_007066	-0.175132	6.71633	8.82753	0.0175581	0.0442691	Similar to SMARCC1: SWI/SNF complex subunit SMARCC1 (Homo sapiens)
NNA_Picochlorum_renovo_P_Contig13F_mRNA.NNA_006575	-0.180287	7.16938	10.6995	0.0111189	0.0316096	Protein of unknown function
NNA_Picochlorum_renovo_P_Contig06F_mRNA.NNA_003424	-0.180602	6.7081	9.25252	0.0157525	0.0408943	Similar to KAS1: 3-oxoacyl-[acyl-carrier-protein] synthase I, chloroplastic (Arabidopsis thaliana)
NNA_Picochlorum_renovo_P_Contig15F_mRNA.NNA_007433	-0.185947	7.22019	9.92798	0.0133368	0.0360827	Similar to NUP98B: Nuclear pore complex protein NUP98B (Arabidopsis thaliana)
NNA_Picochlorum_renovo_P_Contig14F_mRNA.NNA_006808	-0.190713	6.64833	9.53144	0.0146934	0.0388159	Similar to Os12g0285500: Probable Ufm1-specific protease (Oryza sativa subsp. japonica)
NNA_Picochlorum_renovo_P_Contig15F_mRNA.NNA_007290	-0.191996	7.21318	11.1307	0.0100801	0.0292926	Similar to ATE2: Arginyl-tRNA--protein transferase 2 (Arabidopsis thaliana)
NNA_Picochlorum_renovo_P_Contig09F_mRNA.NNA_003665	-0.194154	6.82941	9.3036	0.0155516	0.0404976	Similar to scy1: Probable inactive serine/threonine-protein kinase scy1 (Dictyostelium discoideum)
NNA_Picochlorum_renovo_P_Contig09F_mRNA.NNA_004096	-0.195489	6.91678	10.0292	0.0130161	0.0354318	Similar to OVA9: Glutamine--tRNA ligase, cytoplasmic (Arabidopsis thaliana)
NNA_Picochlorum_renovo_P_Contig18F_mRNA.NNA_007912	-0.199615	7.29769	9.81105	0.0137198	0.0368986	Similar to LIPK: Lipase member K (Homo sapiens)
NNA_Picochlorum_renovo_P_Contig09F_mRNA.NNA_003798	-0.200584	6.93068	9.76324	0.0138804	0.0372181	Similar to ABH1: Nuclear cap-binding protein subunit 1 (Arabidopsis thaliana)
NNA_Picochlorum_renovo_P_Contig13F_mRNA.NNA_006570	-0.204715	6.50793	10.8457	0.0107523	0.0309003	Similar to PUX8: Plant UBX domain-containing protein 8 (Arabidopsis thaliana)
NNA_Picochlorum_renovo_P_Contig04F_mRNA.NNA_003122	-0.205391	6.16281	10.0298	0.0130141	0.0354318	Protein of unknown function
NNA_Picochlorum_renovo_P_Contig09F_mRNA.NNA_003949	-0.205523	5.66912	10.1542	0.0126331	0.034604	Protein of unknown function
NNA_Picochlorum_renovo_P_Contig03F_mRNA.NNA_002489	-0.207494	6.2718	9.05614	0.0165563	0.0424306	Protein of unknown function
NNA_Picochlorum_renovo_P_Contig21F_mRNA.NNA_008578	-0.208684	5.70268	8.91697	0.0171573	0.0435592	Similar to CLPS3: Protein CLP1 homolog (Arabidopsis thaliana)
NNA_Picochlorum_renovo_P_Contig10F_mRNA.NNA_004310	-0.20874	6.04728	8.95043	0.0170103	0.0432906	Protein of unknown function
NNA_Picochlorum_renovo_P_Contig12F_mRNA.NNA_006074	-0.209588	7.36317	12.0673	0.00821156	0.0252844	Protein of unknown function
NNA_Picochlorum_renovo_P_Contig04F_mRNA.NNA_002971	-0.209878	8.67289	8.58016	0.0187295	0.0463526	Similar to Phosphatidylinositol 3-kinase, root isoform (Glycine max)
NNA_Picochlorum_renovo_P_Contig15F_mRNA.NNA_007250	-0.210791	6.60735	12.2493	0.00790035	0.0245328	Protein of unknown function
NNA_Picochlorum_renovo_P_Contig11F_mRNA.NNA_005007	-0.210813	6.35685	9.38874	0.0152237	0.0397917	Similar to Os06g0170500: Zinc finger CCCH domain-containing protein 40 (Oryza sativa subsp. japonica)
NNA_Picochlorum_renovo_P_Contig09F_mRNA.NNA_004235	-0.211119	7.32254	10.7899	0.0108905	0.0311591	Protein of unknown function
NNA_Picochlorum_renovo_P_Contig02F_mRNA.NNA_001518	-0.211476	6.40282	9.71539	0.0140435	0.0375595	Protein of unknown function
NNA_Picochlorum_renovo_P_Contig04F_mRNA.NNA_003000	-0.214062	5.34731	8.88874	0.0172826	0.043811	Similar to uve1: UV-damage endonuclease (Schizosaccharomyces pombe (strain 972 / ATCC 24843))
NNA_Picochlorum_renovo_P_Contig02F_mRNA.NNA_001854	-0.214981	6.31365	9.58242	0.0145096	0.0384876	Similar to VIP2: Protein PAF1 homolog (Arabidopsis thaliana)
NNA_Picochlorum_renovo_P_Contig03F_mRNA.NNA_002275	-0.217289	7.16006	8.71101	0.018098	0.0452369	Similar to Hsd17b12: Very-long-chain 3-oxoacyl-CoA reductase (Rattus norvegicus)
NNA_Picochlorum_renovo_P_Contig02F_mRNA.NNA_001267	-0.218108	5.87404	8.39143	0.0196899	0.0482828	Protein of unknown function
NNA_Picochlorum_renovo_P_Contig04F_mRNA.NNA_003181	-0.218672	7.32559	14.0016	0.00554591	0.0189508	Protein of unknown function
NNA_Picochlorum_renovo_P_Contig12F_mRNA.NNA_006234	-0.218927	6.82599	8.36566	0.0198259	0.0485595	Similar to XRCC6: X-ray repair cross-complementing protein 5 (Gallus gallus)
NNA_Picochlorum_renovo_P_Contig09F_mRNA.NNA_003570	-0.219171	7.54006	11.4769	0.0093328	0.027741	Similar to Os01g0833700: Coatomer subunit delta-3 (Oryza sativa subsp. japonica)
NNA_Picochlorum_renovo_P_Contig09F_mRNA.NNA_003623	-0.219689	5.54703	9.82022	0.0136893	0.0368566	Similar to DEGP1: Protease Do-like 1, chloroplastic (Arabidopsis thaliana)
NNA_Picochlorum_renovo_P_Contig12F_mRNA.NNA_005626	-0.221033	5.47972	11.2764	0.00975675	0.0286666	Protein of unknown function
NNA_Picochlorum_renovo_P_Contig10F_mRNA.NNA_004829	-0.222572	8.83493	10.2264	0.0124183	0.0341453	Similar to SCPL49: Serine carboxypeptidase-like 49 (Arabidopsis thaliana)
NNA_Picochlorum_renovo_P_Contig14F_mRNA.NNA_006894	-0.22302	7.95669	12.3429	0.0077462	0.0242242	Similar to SPT6: Transcription elongation factor SPT6 homolog (Arabidopsis thaliana)
NNA_Picochlorum_renovo_P_Contig03F_mRNA.NNA_002337	-0.225912	7.20743	12.2649	0.00787439	0.0245065	Similar to FGT1: Protein FORGETTER 1 (Arabidopsis thaliana)
NNA_Picochlorum_renovo_P_Contig04F_mRNA.NNA_002867	-0.226557	10.0915	9.71268	0.0140528	0.0375624	Similar to 14-3-3-like protein (Chlamydomonas reinhardtii)
NNA_Picochlorum_renovo_P_Contig00F_mRNA.NNA_000655	-0.231446	5.06203	8.80497	0.017661	0.044422	Similar to At1g11780: Alpha-ketoglutarate-dependent dioxygenase alkB (Arabidopsis thaliana)
NNA_Picochlorum_renovo_P_Contig04F_mRNA.NNA_003007	-0.234014	6.89664	12.1011	0.00815269	0.025145	Similar to Os03g0767500: Thioredoxin-like protein HCF164, chloroplastic (Oryza sativa subsp. japonica)
NNA_Picochlorum_renovo_P_Contig10F_mRNA.NNA_004555	-0.234062	7.22664	14.1903	0.00534816	0.01844	Protein of unknown function
NNA_Picochlorum_renovo_P_Contig00F_mRNA.NNA_000585	-0.234111	5.92131	9.47912	0.0148851	0.0391747	Protein of unknown function
NNA_Picochlorum_renovo_P_Contig21F_mRNA.NNA_008568	-0.23491	5.33627	9.72163	0.0140221	0.037518	Similar to creC: Catabolite repression protein creC (Emericella nidulans (strain FGSC A4 / ATCC 38163 / CBS 112.46 / NRRL 194 / M139))
NNA_Picochlorum_renovo_P_Contig13F_mRNA.NNA_006284	-0.236112	7.42428	10.7935	0.0108813	0.0311542	Similar to At3g45770: Probable trans-2-enoyl-CoA reductase, mitochondrial (Arabidopsis thaliana)
NNA_Picochlorum_renovo_P_Contig11F_mRNA.NNA_004978	-0.236198	6.75096	11.9051	0.00850205	0.0259696	Similar to SEC1A: Protein transport Sec1a (Arabidopsis thaliana)
NNA_Picochlorum_renovo_P_Contig09F_mRNA.NNA_003943	-0.236829	6.75235	11.7744	0.00874539	0.0264628	Similar to ISE2: DExH-box ATP-dependent RNA helicase DExH15 chloroplastic (Arabidopsis thaliana)
NNA_Picochlorum_renovo_P_Contig09F_mRNA.NNA_003817	-0.236936	6.99445	15.0572	0.00454562	0.016468	Similar to CCT1: T-complex protein 1 subunit alpha (Arabidopsis thaliana)
NNA_Picochlorum_renovo_P_Contig16F_mRNA.NNA_007752	-0.237567	8.23679	10.564	0.0114729	0.0323126	Similar to BIG5: Brefeldin A-inhibited guanine nucleotide-exchange protein 5 (Arabidopsis thaliana)
NNA_Picochlorum_renovo_P_Contig04F_mRNA.NNA_002877	-0.237727	7.9875	9.80715	0.0137328	0.0369048	Similar to TMN9: Transmembrane 9 superfamily member 9 (Arabidopsis thaliana)
NNA_Picochlorum_renovo_P_Contig00F_mRNA.NNA_000205	-0.238315	5.55944	13.3369	0.00631927	0.0207987	Similar to cyp12: Peptidyl-prolyl cis-trans isomerase D (Rhizopus delemar (strain RA 99-880 / ATCC MYA-4621 / FGSC 9543 / NRRL 43880))
NNA_Picochlorum_renovo_P_Contig14F_mRNA.NNA_007069	-0.239334	5.39406	10.6176	0.0113313	0.0320062	Protein of unknown function
NNA_Picochlorum_renovo_P_Contig11F_mRNA.NNA_005592	-0.240014	7.96192	12.4547	0.00756679	0.0238143	NA
NNA_Picochlorum_renovo_P_Contig04F_mRNA.NNA_003247	-0.240316	7.24502	10.6981	0.0111227	0.0316096	Similar to PRT1: E3 ubiquitin-protein ligase PRT1 (Arabidopsis thaliana)
NNA_Picochlorum_renovo_P_Contig04F_mRNA.NNA_003342	-0.240391	7.30345	16.241	0.00367779	0.0140334	Similar to PAT24: Protein S-acyltransferase 24 (Arabidopsis thaliana)
NNA_Picochlorum_renovo_P_Contig09F_mRNA.NNA_003905	-0.240922	5.82328	13.9907	0.00555762	0.0189754	Similar to CLH2: Chlorophyllase-2, chloroplastic (Arabidopsis thaliana)
NNA_Picochlorum_renovo_P_Contig19F_mRNA.NNA_008268	-0.241416	6.42085	16.8732	0.00329899	0.0129464	Similar to csn1: COP9 signalosome complex subunit 1 (Dictyostelium discoideum)
NNA_Picochlorum_renovo_P_Contig10F_mRNA.NNA_004299	-0.242397	6.39044	8.78772	0.0177402	0.0445946	Similar to NAA40: N-alpha-acetyltransferase 40 (Homo sapiens)
NNA_Picochlorum_renovo_P_Contig14F_mRNA.NNA_006829	-0.243231	7.87325	10.5063	0.011628	0.0326141	Similar to CPK14: Calcium-dependent protein kinase 14 (Arabidopsis thaliana)
NNA_Picochlorum_renovo_P_Contig10F_mRNA.NNA_004831	-0.243385	6.97882	13.1268	0.00659142	0.0214758	Similar to HSFA2: Heat stress transcription factor A-2 (Arabidopsis thaliana)
NNA_Picochlorum_renovo_P_Contig09F_mRNA.NNA_004023	-0.245007	7.07545	12.7278	0.00714995	0.0228179	Protein of unknown function
NNA_Picochlorum_renovo_P_Contig04F_mRNA.NNA_002908	-0.245695	7.99942	12.5809	0.00737048	0.0233709	Similar to BSL1: Serine/threonine-protein phosphatase BSL1 homolog (Oryza sativa subsp. japonica)
NNA_Picochlorum_renovo_P_Contig04F_mRNA.NNA_002929	-0.246836	7.66857	13.2196	0.00646944	0.0211933	Similar to CEF: Protein transport protein Sec24-like CEF (Arabidopsis thaliana)
NNA_Picochlorum_renovo_P_Contig12F_mRNA.NNA_006129	-0.246891	7.23539	13.9606	0.00559005	0.0190551	Similar to SGR2: Phospholipase SGR2 (Arabidopsis thaliana)
NNA_Picochlorum_renovo_P_Contig21F_mRNA.NNA_008452	-0.246898	6.29429	13.194	0.00650275	0.0212627	Similar to MTR: Methionine synthase (Bos taurus)
NNA_Picochlorum_renovo_P_Contig04F_mRNA.NNA_002760	-0.247002	5.60992	12.4289	0.00760776	0.0239068	Protein of unknown function
NNA_Picochlorum_renovo_P_Contig11F_mRNA.NNA_005102	-0.247535	7.61546	10.3585	0.0120373	0.0334497	Similar to Mettl5: Methyltransferase-like protein 5 (Mus musculus)
NNA_Picochlorum_renovo_P_Contig13F_mRNA.NNA_006721	-0.247845	6.78474	9.81047	0.0137217	0.0368986	Similar to SAC9: Probable phosphoinositide phosphatase SAC9 (Arabidopsis thaliana)
NNA_Picochlorum_renovo_P_Contig10F_mRNA.NNA_004954	-0.247923	7.44819	13.9494	0.0056021	0.0190885	NA
NNA_Picochlorum_renovo_P_Contig02F_mRNA.NNA_001726	-0.248073	6.66135	18.0521	0.00271416	0.0113396	Protein of unknown function
NNA_Picochlorum_renovo_P_Contig03F_mRNA.NNA_002365	-0.251305	6.51051	12.3813	0.00768402	0.0240835	Similar to PP2AA1: Serine/threonine-protein phosphatase 2A 65 kDa regulatory subunit A alpha isoform (Arabidopsis thaliana)
NNA_Picochlorum_renovo_P_Contig12F_mRNA.NNA_005989	-0.251445	6.49403	11.6818	0.00892313	0.0268815	Protein of unknown function
NNA_Picochlorum_renovo_P_Contig14F_mRNA.NNA_007156	-0.25159	6.11277	14.0093	0.00553767	0.0189303	Similar to HT1: Serine/threonine-protein kinase HT1 (Arabidopsis thaliana)
NNA_Picochlorum_renovo_P_Contig12F_mRNA.NNA_006077	-0.252629	5.32526	8.32157	0.0200611	0.0490215	Similar to ube2m: NEDD8-conjugating enzyme Ubc12 (Xenopus laevis)
NNA_Picochlorum_renovo_P_Contig12F_mRNA.NNA_005618	-0.252746	7.72414	10.8515	0.0107382	0.0308704	Similar to CCT2: T-complex protein 1 subunit beta (Arabidopsis thaliana)
NNA_Picochlorum_renovo_P_Contig13F_mRNA.NNA_006271	-0.252863	8.09943	11.9177	0.00847903	0.0259087	Similar to CKA4: Casein kinase II subunit alpha-4, chloroplastic (Arabidopsis thaliana)
NNA_Picochlorum_renovo_P_Contig00F_mRNA.NNA_000338	-0.252872	7.61793	13.889	0.00566819	0.0192512	Protein of unknown function
NNA_Picochlorum_renovo_P_Contig04F_mRNA.NNA_003337	-0.253316	6.69049	17.6405	0.00290239	0.0118954	Similar to tmem167a: Protein kish-A (Danio rerio)
NNA_Picochlorum_renovo_P_Contig18F_mRNA.NNA_007973	-0.25386	7.66908	17.549	0.0029464	0.0120289	Similar to HMA5: Probable copper-transporting ATPase HMA5 (Arabidopsis thaliana)
NNA_Picochlorum_renovo_P_Contig02F_mRNA.NNA_001193	-0.253882	7.642	10.1637	0.0126047	0.0345468	Protein of unknown function
NNA_Picochlorum_renovo_P_Contig04F_mRNA.NNA_002633	-0.255352	6.84476	14.9268	0.00465615	0.0167177	Similar to VPS2.1: Vacuolar protein sorting-associated protein 2 homolog 1 (Arabidopsis thaliana)
NNA_Picochlorum_renovo_P_Contig13F_mRNA.NNA_006250	-0.255634	7.2488	10.8367	0.0107743	0.0309426	Similar to RAP: RAP domain-containing protein, chloroplastic (Arabidopsis thaliana)
NNA_Picochlorum_renovo_P_Contig12F_mRNA.NNA_006116	-0.256201	5.9007	8.3644	0.0198325	0.0485617	Similar to UXS1: UDP-glucuronic acid decarboxylase 1 (Arabidopsis thaliana)
NNA_Picochlorum_renovo_P_Contig04F_mRNA.NNA_003330	-0.256406	6.66278	10.6891	0.0111458	0.0316253	Similar to nphp3: Nephrocystin-3 (Xenopus laevis)
NNA_Picochlorum_renovo_P_Contig04F_mRNA.NNA_003033	-0.257258	5.90308	9.09195	0.016406	0.042161	Similar to ALN: Allantoinase (Arabidopsis thaliana)
NNA_Picochlorum_renovo_P_Contig04F_mRNA.NNA_003305	-0.257477	11.2915	11.1398	0.0100594	0.0292695	Similar to TUBA: Tubulin alpha chain (Chlorella vulgaris)
NNA_Picochlorum_renovo_P_Contig18F_mRNA.NNA_007955	-0.257673	7.6182	11.5439	0.00919624	0.0274481	Similar to TERT: Telomerase reverse transcriptase (Oryza sativa subsp. japonica)
NNA_Picochlorum_renovo_P_Contig09F_mRNA.NNA_004073	-0.257727	6.47791	11.5717	0.00914032	0.0273332	Similar to Calcium sensing receptor, chloroplastic (Zea mays)
NNA_Picochlorum_renovo_P_Contig19F_mRNA.NNA_008166	-0.257804	6.50798	9.27658	0.0156575	0.0407104	Similar to VDE1: Violaxanthin de-epoxidase, chloroplastic (Lactuca sativa)
NNA_Picochlorum_renovo_P_Contig10F_mRNA.NNA_004681	-0.257894	5.34384	8.30637	0.0201431	0.0491502	Protein of unknown function
NNA_Picochlorum_renovo_P_Contig15F_mRNA.NNA_007277	-0.258744	4.99313	10.924	0.0105621	0.0304475	Protein of unknown function
NNA_Picochlorum_renovo_P_Contig10F_mRNA.NNA_004569	-0.259388	6.34011	13.6214	0.00597264	0.0199706	Similar to glcA: Glucan endo-1,3-beta-glucosidase A1 (Bacillus circulans)
NNA_Picochlorum_renovo_P_Contig02F_mRNA.NNA_001827	-0.260397	7.02792	9.29258	0.0155947	0.0405847	Similar to TRS120: Trafficking protein particle complex II-specific subunit 120 homolog (Arabidopsis thaliana)
NNA_Picochlorum_renovo_P_Contig16F_mRNA.NNA_007763	-0.261839	6.88908	12.4868	0.00751628	0.023708	Protein of unknown function
NNA_Picochlorum_renovo_P_Contig02F_mRNA.NNA_001402	-0.262239	5.20968	9.12694	0.0162607	0.0419673	Similar to TAF10: Transcription initiation factor TFIID subunit 10 (Homo sapiens)
NNA_Picochlorum_renovo_P_Contig03F_mRNA.NNA_002549	-0.263335	6.51002	13.6169	0.00597794	0.0199724	Similar to SPX5: SPX domain-containing protein 5 (Oryza sativa subsp. japonica)
NNA_Picochlorum_renovo_P_Contig14F_mRNA.NNA_007132	-0.263396	6.54501	12.3469	0.0077396	0.0242159	Protein of unknown function
NNA_Picochlorum_renovo_P_Contig11F_mRNA.NNA_005269	-0.264004	6.68189	12.48	0.00752697	0.0237239	Similar to FH15B: Putative formin-like protein 15b (Arabidopsis thaliana)
NNA_Picochlorum_renovo_P_Contig12F_mRNA.NNA_005755	-0.264472	5.1323	11.6813	0.00892414	0.0268815	Similar to Ccdc130: Coiled-coil domain-containing protein 130 (Rattus norvegicus)
NNA_Picochlorum_renovo_P_Contig00F_mRNA.NNA_000546	-0.264715	5.69288	16.6272	0.00344028	0.013339	Protein of unknown function
NNA_Picochlorum_renovo_P_Contig04F_mRNA.NNA_002948	-0.265733	6.39258	11.9472	0.00842543	0.02582	Protein of unknown function
NNA_Picochlorum_renovo_P_Contig04F_mRNA.NNA_002611	-0.265746	7.35459	10.7049	0.0111052	0.0316096	Similar to ATXR3: Histone-lysine N-methyltransferase ATXR3 (Arabidopsis thaliana)
NNA_Picochlorum_renovo_P_Contig03F_mRNA.NNA_002213	-0.26594	6.6676	9.68125	0.0141613	0.0378026	Protein of unknown function
NNA_Picochlorum_renovo_P_Contig04F_mRNA.NNA_003132	-0.26703	6.21338	12.6716	0.00723343	0.0230145	Protein of unknown function
NNA_Picochlorum_renovo_P_Contig19F_mRNA.NNA_008230	-0.267456	8.73041	8.84551	0.0174766	0.0441788	Protein of unknown function
NNA_Picochlorum_renovo_P_Contig10F_mRNA.NNA_004274	-0.267905	5.92712	11.799	0.00869885	0.0263712	Similar to Brip1: Fanconi anemia group J protein homolog (Mus musculus)
NNA_Picochlorum_renovo_P_Contig19F_mRNA.NNA_008346	-0.268062	6.15583	11.8719	0.00856291	0.0260891	Similar to RWA3: Protein REDUCED WALL ACETYLATION 3 (Arabidopsis thaliana)
NNA_Picochlorum_renovo_P_Contig13F_mRNA.NNA_006340	-0.269631	6.69446	21.7781	0.00154903	0.00752338	Similar to AKHSDH1: Bifunctional aspartokinase/homoserine dehydrogenase 1, chloroplastic (Zea mays)
NNA_Picochlorum_renovo_P_Contig00F_mRNA.NNA_000176	-0.269991	9.48548	8.7638	0.0178508	0.0447789	Similar to Os02g0134400: L-aspartate oxidase, chloroplastic (Oryza sativa subsp. japonica)
NNA_Picochlorum_renovo_P_Contig14F_mRNA.NNA_006973	-0.271549	6.56136	12.2524	0.00789527	0.0245328	Similar to MSR4: Peptide methionine sulfoxide reductase A4, chloroplastic (Arabidopsis thaliana)
NNA_Picochlorum_renovo_P_Contig09F_mRNA.NNA_004075	-0.271901	7.31863	9.75035	0.0139241	0.0372995	Protein of unknown function
NNA_Picochlorum_renovo_P_Contig04F_mRNA.NNA_002761	-0.272276	5.81882	9.66692	0.0142112	0.0378874	NA
NNA_Picochlorum_renovo_P_Contig04F_mRNA.NNA_003157	-0.272527	6.92938	15.0699	0.00453503	0.0164466	Protein of unknown function
NNA_Picochlorum_renovo_P_Contig14F_mRNA.NNA_006978	-0.273254	6.84443	18.7965	0.00241087	0.0103801	Similar to SYMPK: Symplekin (Homo sapiens)
NNA_Picochlorum_renovo_P_Contig00F_mRNA.NNA_000888	-0.273745	5.85346	13.6315	0.00596078	0.0199547	Similar to APC6: Anaphase-promoting complex subunit 6 (Arabidopsis thaliana)
NNA_Picochlorum_renovo_P_Contig00F_mRNA.NNA_000471	-0.274228	6.28609	12.1634	0.00804539	0.0248821	Similar to VPS9A: Vacuolar protein sorting-associated protein 9A (Arabidopsis thaliana)
NNA_Picochlorum_renovo_P_Contig00F_mRNA.NNA_000035	-0.275034	8.97573	10.5405	0.0115359	0.0324643	Similar to Arhgap24: Rho GTPase-activating protein 24 (Rattus norvegicus)
NNA_Picochlorum_renovo_P_Contig14F_mRNA.NNA_006984	-0.275581	6.43008	9.84301	0.0136138	0.0366904	Similar to Lbr: Lamin-B receptor (Rattus norvegicus)
NNA_Picochlorum_renovo_P_Contig11F_mRNA.NNA_005034	-0.27566	5.37874	9.39139	0.0152136	0.0397902	Protein of unknown function
NNA_Picochlorum_renovo_P_Contig10F_mRNA.NNA_004347	-0.27576	7.37754	13.8498	0.0057115	0.0193514	Similar to ARR2: Two-component response regulator ARR2 (Arabidopsis thaliana)
NNA_Picochlorum_renovo_P_Contig14F_mRNA.NNA_007061	-0.275793	5.91801	18.5311	0.0025139	0.0107051	Similar to STY46: Serine/threonine-protein kinase STY46 (Arabidopsis thaliana)
NNA_Picochlorum_renovo_P_Contig12F_mRNA.NNA_005737	-0.276147	6.52118	10.082	0.0128524	0.0350991	Protein of unknown function
NNA_Picochlorum_renovo_P_Contig11F_mRNA.NNA_005151	-0.276405	6.49875	10.2319	0.0124022	0.0341222	Protein of unknown function
NNA_Picochlorum_renovo_P_Contig12F_mRNA.NNA_005623	-0.2771	6.51773	19.1298	0.00228884	0.00996892	Similar to MKP1: Protein-tyrosine-phosphatase MKP1 (Arabidopsis thaliana)
NNA_Picochlorum_renovo_P_Contig03F_mRNA.NNA_002377	-0.278682	7.54815	17.8452	0.00280681	0.0116135	Protein of unknown function
NNA_Picochlorum_renovo_P_Contig11F_mRNA.NNA_005533	-0.279043	6.50681	18.6973	0.00244876	0.0104918	Similar to ORC2: Origin of replication complex subunit 2 (Oryza sativa subsp. japonica)
NNA_Picochlorum_renovo_P_Contig02F_mRNA.NNA_001580	-0.279519	8.21749	14.7664	0.00479686	0.0171003	Protein of unknown function
NNA_Picochlorum_renovo_P_Contig04F_mRNA.NNA_002693	-0.279818	5.24646	11.603	0.00907802	0.0272179	Similar to TDP1: Tyrosyl-DNA phosphodiesterase 1 (Arabidopsis thaliana)
NNA_Picochlorum_renovo_P_Contig09F_mRNA.NNA_003778	-0.279907	4.22731	9.05975	0.0165411	0.0424045	Similar to At4g27700: Rhodanese-like domain-containing protein 14, chloroplastic (Arabidopsis thaliana)
NNA_Picochlorum_renovo_P_Contig09F_mRNA.NNA_003829	-0.280469	6.71946	23.5347	0.0012191	0.00634753	Similar to tmem45b: Transmembrane protein 45B (Xenopus tropicalis)
NNA_Picochlorum_renovo_P_Contig04F_mRNA.NNA_002800	-0.280621	5.62708	17.8385	0.00280986	0.0116135	Similar to TPK1: Thiamine pyrophosphokinase 1 (Oryza sativa subsp. japonica)
NNA_Picochlorum_renovo_P_Contig09F_mRNA.NNA_004126	-0.281307	5.94551	9.55304	0.0146151	0.0386822	Protein of unknown function
NNA_Picochlorum_renovo_P_Contig04F_mRNA.NNA_002721	-0.281537	7.47819	10.7971	0.0108724	0.0311392	Protein of unknown function
NNA_Picochlorum_renovo_P_Contig11F_mRNA.NNA_005035	-0.28194	5.92652	9.00791	0.0167615	0.0427999	Similar to dnaJ: Chaperone protein DnaJ (Leptospira biflexa serovar Patoc (strain Patoc 1 / ATCC 23582 / Paris))
NNA_Picochlorum_renovo_P_Contig11F_mRNA.NNA_005538	-0.282112	5.197	11.7902	0.00871543	0.0263912	Similar to SYP42: Syntaxin-42 (Arabidopsis thaliana)
NNA_Picochlorum_renovo_P_Contig02F_mRNA.NNA_001715	-0.282308	5.64676	18.1409	0.00267558	0.0112118	Protein of unknown function
NNA_Picochlorum_renovo_P_Contig18F_mRNA.NNA_008081	-0.282429	7.76807	10.606	0.0113617	0.0320814	Similar to PH1: Pleckstrin homology domain-containing protein 1 (Arabidopsis thaliana)
NNA_Picochlorum_renovo_P_Contig10F_mRNA.NNA_004719	-0.282761	8.44293	11.3693	0.00955732	0.0282287	Similar to XCP2: Cysteine protease XCP2 (Arabidopsis thaliana)
NNA_Picochlorum_renovo_P_Contig14F_mRNA.NNA_006899	-0.284005	5.61374	13.0319	0.00671923	0.0218161	Protein of unknown function
NNA_Picochlorum_renovo_P_Contig19F_mRNA.NNA_008344	-0.284174	5.42748	10.485	0.0116857	0.032686	Similar to TIM14-1: Mitochondrial import inner membrane translocase subunit TIM14-1 (Arabidopsis thaliana)
NNA_Picochlorum_renovo_P_Contig21F_mRNA.NNA_008556	-0.284218	7.36197	10.9609	0.0104741	0.0302457	Similar to mutB: Methylmalonyl-CoA mutase large subunit (Streptomyces cinnamonensis)
NNA_Picochlorum_renovo_P_Contig11F_mRNA.NNA_005123	-0.284711	5.71392	12.4879	0.00751447	0.023708	Protein of unknown function
NNA_Picochlorum_renovo_P_Contig10F_mRNA.NNA_004348	-0.284888	7.06084	19.8835	0.00204015	0.00915127	Protein of unknown function
NNA_Picochlorum_renovo_P_Contig14F_mRNA.NNA_006979	-0.285058	6.66795	22.941	0.00131981	0.00672792	Similar to SEC6: Exocyst complex component SEC6 (Arabidopsis thaliana)
NNA_Picochlorum_renovo_P_Contig03F_mRNA.NNA_002207	-0.285211	6.38921	13.6262	0.00596707	0.0199599	Protein of unknown function
NNA_Picochlorum_renovo_P_Contig04F_mRNA.NNA_003227	-0.28567	6.19709	17.9819	0.00274516	0.0114067	Protein of unknown function
NNA_Picochlorum_renovo_P_Contig11F_mRNA.NNA_005535	-0.285773	7.03284	9.61601	0.01439	0.0382671	Similar to cmfB: Conditioned medium factor receptor 1 (Dictyostelium discoideum)
NNA_Picochlorum_renovo_P_Contig04F_mRNA.NNA_003309	-0.286891	5.18908	15.1253	0.00448915	0.0163401	Protein of unknown function
NNA_Picochlorum_renovo_P_Contig10F_mRNA.NNA_004599	-0.286918	6.25092	24.0924	0.00113311	0.00603224	Similar to At5g19150: ATP-dependent (S)-NAD(P)H-hydrate dehydratase (Arabidopsis thaliana)
NNA_Picochlorum_renovo_P_Contig09F_mRNA.NNA_003918	-0.287383	7.75068	12.0214	0.00829257	0.0255018	Similar to LARP1A: La-related protein 1A (Arabidopsis thaliana)
NNA_Picochlorum_renovo_P_Contig04F_mRNA.NNA_003225	-0.287408	5.88414	19.3973	0.00219645	0.00971243	Similar to ATR3: NADPH-dependent diflavin oxidoreductase 1 (Arabidopsis thaliana)
NNA_Picochlorum_renovo_P_Contig10F_mRNA.NNA_004429	-0.287862	4.87165	11.956	0.00840955	0.0257807	Protein of unknown function
NNA_Picochlorum_renovo_P_Contig09F_mRNA.NNA_004244	-0.288558	7.30957	19.259	0.00224364	0.00984343	Protein of unknown function
NNA_Picochlorum_renovo_P_Contig00F_mRNA.NNA_000930	-0.288957	6.02286	12.4505	0.00757349	0.0238259	Similar to gpmA: 2,3-bisphosphoglycerate-dependent phosphoglycerate mutase (Ochrobactrum anthropi (strain ATCC 49188 / DSM 6882 / JCM 21032 / NBRC 15819 / NCTC 12168))
NNA_Picochlorum_renovo_P_Contig10F_mRNA.NNA_004546	-0.289103	6.75803	21.2579	0.00166759	0.00792028	Protein of unknown function
NNA_Picochlorum_renovo_P_Contig13F_mRNA.NNA_006288	-0.28925	8.09598	9.20405	0.0159463	0.041308	Similar to kdm2b: Lysine-specific demethylase 2B (Xenopus laevis)
NNA_Picochlorum_renovo_P_Contig14F_mRNA.NNA_006839	-0.289461	5.18022	10.2486	0.0123532	0.0340686	Similar to RRM3: ATP-dependent DNA helicase RRM3 (Saccharomyces cerevisiae (strain ATCC 204508 / S288c))
NNA_Picochlorum_renovo_P_Contig11F_mRNA.NNA_005510	-0.289608	6.14628	17.0381	0.00320827	0.0126852	Similar to BRR2C: DExH-box ATP-dependent RNA helicase DExH14 (Arabidopsis thaliana)
NNA_Picochlorum_renovo_P_Contig12F_mRNA.NNA_006195	-0.28961	5.79992	10.6683	0.0111992	0.0317184	Protein of unknown function
NNA_Picochlorum_renovo_P_Contig04F_mRNA.NNA_003323	-0.29014	5.31585	8.82322	0.0175777	0.0442919	Protein of unknown function
NNA_Picochlorum_renovo_P_Contig02F_mRNA.NNA_001295	-0.290957	5.00357	11.1281	0.010086	0.0292961	Protein of unknown function
NNA_Picochlorum_renovo_P_Contig11F_mRNA.NNA_005469	-0.291031	8.55661	11.7614	0.00877007	0.0264994	Similar to At5g02860: Pentatricopeptide repeat-containing protein At5g02860 (Arabidopsis thaliana)
NNA_Picochlorum_renovo_P_Contig16F_mRNA.NNA_007647	-0.291367	6.31111	13.1481	0.00656319	0.0214087	Similar to slc39a1: Zinc transporter ZIP1 (Danio rerio)
NNA_Picochlorum_renovo_P_Contig12F_mRNA.NNA_006037	-0.291425	5.39706	10.2796	0.012263	0.0338754	Protein of unknown function
NNA_Picochlorum_renovo_P_Contig12F_mRNA.NNA_005614	-0.292866	7.00603	10.6341	0.011288	0.0319056	Similar to Man1b1: Endoplasmic reticulum mannosyl-oligosaccharide 1,2-alpha-mannosidase (Mus musculus)
NNA_Picochlorum_renovo_P_Contig14F_mRNA.NNA_006969	-0.293265	6.43521	24.7949	0.00103528	0.00568794	Similar to At5g36250: Probable protein phosphatase 2C 74 (Arabidopsis thaliana)
NNA_Picochlorum_renovo_P_Contig00F_mRNA.NNA_000728	-0.293483	7.02732	11.1647	0.0100034	0.0291975	Protein of unknown function
NNA_Picochlorum_renovo_P_Contig11F_mRNA.NNA_005520	-0.2935	5.79623	16.5444	0.00348953	0.013474	Protein of unknown function
NNA_Picochlorum_renovo_P_Contig00F_mRNA.NNA_000269	-0.294654	6.18495	9.59179	0.0144761	0.038423	Protein of unknown function
NNA_Picochlorum_renovo_P_Contig04F_mRNA.NNA_003018	-0.295073	8.30817	13.652	0.0059369	0.0198986	Protein of unknown function
NNA_Picochlorum_renovo_P_Contig02F_mRNA.NNA_001616	-0.295346	9.07443	16.5972	0.00345804	0.0133832	Protein of unknown function
NNA_Picochlorum_renovo_P_Contig09F_mRNA.NNA_004123	-0.295462	8.19045	17.2557	0.00309331	0.012388	Protein of unknown function
NNA_Picochlorum_renovo_P_Contig13F_mRNA.NNA_006438	-0.29566	9.93328	11.2709	0.0097687	0.0286917	Similar to sigA: RNA polymerase sigma factor SigA (Enterococcus faecalis (strain ATCC 700802 / V583))
NNA_Picochlorum_renovo_P_Contig16F_mRNA.NNA_007773	-0.295847	5.79946	12.4998	0.00749593	0.0236616	Protein of unknown function
NNA_Picochlorum_renovo_P_Contig15F_mRNA.NNA_007527	-0.297635	8.04708	13.8323	0.00573106	0.0194099	Similar to ALPHA-ADR: AP-2 complex subunit alpha-1 (Arabidopsis thaliana)
NNA_Picochlorum_renovo_P_Contig21F_mRNA.NNA_008493	-0.298016	4.89501	9.38435	0.0152404	0.0397996	Protein of unknown function
NNA_Picochlorum_renovo_P_Contig13F_mRNA.NNA_006467	-0.298865	4.44363	10.1357	0.0126887	0.0346866	Protein of unknown function
NNA_Picochlorum_renovo_P_Contig12F_mRNA.NNA_005640	-0.299117	7.44297	11.3734	0.00954862	0.0282278	Protein of unknown function
NNA_Picochlorum_renovo_P_Contig02F_mRNA.NNA_001671	-0.300172	5.15361	12.2512	0.00789719	0.0245328	Similar to mpnd: MPN domain-containing protein (Danio rerio)
NNA_Picochlorum_renovo_P_Contig09F_mRNA.NNA_004089	-0.301587	7.10911	14.1838	0.00535485	0.0184555	Protein of unknown function
NNA_Picochlorum_renovo_P_Contig13F_mRNA.NNA_006599	-0.302357	7.33526	17.9665	0.00275202	0.0114296	Similar to fml1: ATP-dependent DNA helicase fml1 (Schizosaccharomyces pombe (strain 972 / ATCC 24843))
NNA_Picochlorum_renovo_P_Contig10F_mRNA.NNA_004957	-0.302637	5.2228	11.0312	0.0103085	0.0298394	Similar to TAF2: Transcription initiation factor TFIID subunit 2 (Arabidopsis thaliana)
NNA_Picochlorum_renovo_P_Contig03F_mRNA.NNA_002387	-0.302955	7.1478	18.8182	0.00240268	0.0103521	Similar to FMP42: Protein FMP42 (Saccharomyces cerevisiae (strain ATCC 204508 / S288c))
NNA_Picochlorum_renovo_P_Contig11F_mRNA.NNA_005477	-0.303191	6.46185	20.7581	0.00179238	0.00835649	Protein of unknown function
NNA_Picochlorum_renovo_P_Contig15F_mRNA.NNA_007488	-0.303311	6.39024	10.5765	0.0114396	0.0322473	Similar to mtr: Methionine synthase (Dictyostelium discoideum)
NNA_Picochlorum_renovo_P_Contig13F_mRNA.NNA_006326	-0.30384	4.7614	10.7124	0.0110861	0.0315891	Similar to At5g63440: UPF0235 protein At5g63440 (Arabidopsis thaliana)
NNA_Picochlorum_renovo_P_Contig11F_mRNA.NNA_005137	-0.305021	3.93202	10.501	0.0116424	0.0326328	Similar to cyb5d2: Neuferricin (Xenopus tropicalis)
NNA_Picochlorum_renovo_P_Contig02F_mRNA.NNA_001096	-0.305109	6.41222	21.0929	0.00170757	0.00804966	Protein of unknown function
NNA_Picochlorum_renovo_P_Contig21F_mRNA.NNA_008420	-0.305186	6.70467	12.5426	0.00742934	0.0234955	Similar to LPA3: Protein LOW PSII ACCUMULATION 3, chloroplastic (Arabidopsis thaliana)
NNA_Picochlorum_renovo_P_Contig14F_mRNA.NNA_007177	-0.305496	5.66556	10.4454	0.0117945	0.0328948	Similar to LINE-1 reverse transcriptase homolog (Nycticebus coucang)
NNA_Picochlorum_renovo_P_Contig02F_mRNA.NNA_001522	-0.306163	7.11683	15.3183	0.00433386	0.0159085	Similar to CG7427: DCN1-like protein (Drosophila melanogaster)
NNA_Picochlorum_renovo_P_Contig00F_mRNA.NNA_000192	-0.306221	7.20531	13.9442	0.00560776	0.0191	Similar to GRIP: Protein GRIP (Arabidopsis thaliana)
NNA_Picochlorum_renovo_P_Contig09F_mRNA.NNA_004087	-0.306245	6.68759	15.8567	0.00393479	0.0147827	Protein of unknown function
NNA_Picochlorum_renovo_P_Contig10F_mRNA.NNA_004259	-0.306245	5.60979	13.6692	0.00591684	0.019861	Protein of unknown function
NNA_Picochlorum_renovo_P_Contig00F_mRNA.NNA_000218	-0.306319	8.3569	11.4933	0.00929914	0.0276605	Similar to ABCG15: ABC transporter G family member 15 (Arabidopsis thaliana)
NNA_Picochlorum_renovo_P_Contig00F_mRNA.NNA_000110	-0.306414	5.78884	11.9332	0.00845085	0.0258696	Similar to ABCB4: ABC transporter B family member 4 (Arabidopsis thaliana)
NNA_Picochlorum_renovo_P_Contig11F_mRNA.NNA_005085	-0.307138	6.55255	9.84709	0.0136003	0.0366776	Similar to PAP3: Purple acid phosphatase 3 (Arabidopsis thaliana)
NNA_Picochlorum_renovo_P_Contig15F_mRNA.NNA_007312	-0.307395	5.63058	16.9606	0.0032505	0.012798	Similar to IREG3: Solute carrier family 40 member 3, chloroplastic (Arabidopsis thaliana)
NNA_Picochlorum_renovo_P_Contig21F_mRNA.NNA_008475	-0.308198	7.77893	18.2105	0.0026458	0.0111202	Similar to SUA: SUPPRESSOR OF ABI3-5 (Arabidopsis thaliana)
NNA_Picochlorum_renovo_P_Contig04F_mRNA.NNA_003061	-0.308368	5.1468	17.0993	0.00317541	0.0125908	Protein of unknown function
NNA_Picochlorum_renovo_P_Contig13F_mRNA.NNA_006750	-0.308694	9.0953	17.2764	0.00308268	0.0123729	Similar to At5g50100: Uncharacterized protein At5g50100, mitochondrial (Arabidopsis thaliana)
NNA_Picochlorum_renovo_P_Contig11F_mRNA.NNA_005604	-0.308774	7.05063	14.0497	0.00549461	0.0188291	Similar to FTSHI3: Probable inactive ATP-dependent zinc metalloprotease FTSHI 3, chloroplastic (Arabidopsis thaliana)
NNA_Picochlorum_renovo_P_Contig02F_mRNA.NNA_001757	-0.308988	5.86698	12.4322	0.0076025	0.0238993	Similar to PEX4: Protein PEROXIN-4 (Arabidopsis thaliana)
NNA_Picochlorum_renovo_P_Contig09F_mRNA.NNA_003838	-0.30936	5.75806	9.7925	0.0137818	0.0370128	Protein of unknown function
NNA_Picochlorum_renovo_P_Contig12F_mRNA.NNA_005977	-0.309537	5.44403	9.2404	0.0158007	0.0409941	Protein of unknown function
NNA_Picochlorum_renovo_P_Contig01F_mRNA.NNA_001056	-0.309579	6.48221	23.7067	0.00119174	0.0062416	Protein of unknown function
NNA_Picochlorum_renovo_P_Contig02F_mRNA.NNA_001590	-0.309677	8.00949	16.8955	0.00328654	0.0129157	Similar to RPN10: 26S proteasome non-ATPase regulatory subunit 4 homolog (Arabidopsis thaliana)
NNA_Picochlorum_renovo_P_Contig11F_mRNA.NNA_005409	-0.309808	4.21492	11.1451	0.0100474	0.0292548	Protein of unknown function
NNA_Picochlorum_renovo_P_Contig09F_mRNA.NNA_003652	-0.309834	6.97488	20.514	0.00185756	0.00853262	Protein of unknown function
NNA_Picochlorum_renovo_P_Contig15F_mRNA.NNA_007528	-0.30988	7.74356	11.8876	0.00853413	0.0260465	Protein of unknown function
NNA_Picochlorum_renovo_P_Contig04F_mRNA.NNA_003023	-0.311384	7.16682	19.5109	0.00215862	0.00958045	Similar to Abcb9: ATP-binding cassette sub-family B member 9 (Mus musculus)
NNA_Picochlorum_renovo_P_Contig04F_mRNA.NNA_002728	-0.311922	9.14339	18.819	0.00240237	0.0103521	Similar to Os07g0549700: Probable V-type proton ATPase subunit H (Oryza sativa subsp. japonica)
NNA_Picochlorum_renovo_P_Contig04F_mRNA.NNA_002720	-0.31236	6.92525	9.90545	0.0134095	0.0362445	Similar to CCT7: T-complex protein 1 subunit eta (Arabidopsis thaliana)
NNA_Picochlorum_renovo_P_Contig11F_mRNA.NNA_005079	-0.312534	7.53334	17.2782	0.00308173	0.0123729	Protein of unknown function
NNA_Picochlorum_renovo_P_Contig15F_mRNA.NNA_007218	-0.312794	5.78248	11.4288	0.00943241	0.0279784	Protein of unknown function
NNA_Picochlorum_renovo_P_Contig00F_mRNA.NNA_000426	-0.313068	8.99464	20.3026	0.0019164	0.00871538	Similar to cnot1: CCR4-NOT transcription complex subunit 1 (Xenopus tropicalis)
NNA_Picochlorum_renovo_P_Contig10F_mRNA.NNA_004730	-0.313403	6.19663	9.4584	0.0149619	0.0393486	Similar to METTL6: Methyltransferase-like protein 6 (Homo sapiens)
NNA_Picochlorum_renovo_P_Contig21F_mRNA.NNA_008544	-0.313739	6.05777	19.0456	0.00231892	0.0100761	Protein of unknown function
NNA_Picochlorum_renovo_P_Contig14F_mRNA.NNA_007084	-0.313969	4.11084	8.67589	0.0182648	0.0455591	Protein of unknown function
NNA_Picochlorum_renovo_P_Contig11F_mRNA.NNA_005598	-0.314113	10.0518	8.99949	0.0167977	0.0428359	Similar to SMC6B: Structural maintenance of chromosomes protein 6B (Arabidopsis thaliana)
NNA_Picochlorum_renovo_P_Contig09F_mRNA.NNA_004177	-0.315233	7.62873	10.43	0.011837	0.0329914	Similar to RPT1: 26S protease regulatory subunit 7 (Spinacia oleracea)
NNA_Picochlorum_renovo_P_Contig12F_mRNA.NNA_005698	-0.316059	5.6398	12.7075	0.00717999	0.0228806	Similar to Ppp6r3: Serine/threonine-protein phosphatase 6 regulatory subunit 3 (Mus musculus)
NNA_Picochlorum_renovo_P_Contig00F_mRNA.NNA_000810	-0.316184	5.43569	16.408	0.00357265	0.0137198	Protein of unknown function
NNA_Picochlorum_renovo_P_Contig12F_mRNA.NNA_005718	-0.316485	7.00649	17.7012	0.00287361	0.0118294	Similar to Os11g0174000: Coatomer subunit beta-1 (Oryza sativa subsp. japonica)
NNA_Picochlorum_renovo_P_Contig13F_mRNA.NNA_006625	-0.317142	6.95767	12.9896	0.00677708	0.0219581	Similar to APY1: Probable apyrase 1 (Oryza sativa subsp. japonica)
NNA_Picochlorum_renovo_P_Contig14F_mRNA.NNA_007092	-0.317242	5.00372	15.6356	0.00409284	0.015203	Similar to XRN4: 5'-3' exoribonuclease 4 (Arabidopsis thaliana)
NNA_Picochlorum_renovo_P_Contig21F_mRNA.NNA_008559	-0.317367	6.5393	11.5508	0.00918231	0.027431	Protein of unknown function
NNA_Picochlorum_renovo_P_Contig04F_mRNA.NNA_002772	-0.318183	6.49446	20.7061	0.00180602	0.00839732	Protein of unknown function
NNA_Picochlorum_renovo_P_Contig21F_mRNA.NNA_008583	-0.31896	6.39392	11.1615	0.0100105	0.029198	Protein of unknown function
NNA_Picochlorum_renovo_P_Contig09F_mRNA.NNA_003534	-0.319217	3.87102	9.53166	0.0146926	0.0388159	Protein of unknown function
NNA_Picochlorum_renovo_P_Contig12F_mRNA.NNA_005683	-0.319359	6.42819	14.8444	0.00472782	0.0168971	Similar to tubgcp3: Gamma-tubulin complex component 3 homolog (Xenopus laevis)
NNA_Picochlorum_renovo_P_Contig12F_mRNA.NNA_006205	-0.319895	7.15599	24.1295	0.00112766	0.00602434	Similar to Mocos: Molybdenum cofactor sulfurase (Mus musculus)
NNA_Picochlorum_renovo_P_Contig16F_mRNA.NNA_007836	-0.320494	6.56093	12.1023	0.00815056	0.025145	Similar to ddx11: ATP-dependent DNA helicase DDX11 (Danio rerio)
NNA_Picochlorum_renovo_P_Contig04F_mRNA.NNA_003150	-0.32057	5.69046	9.79534	0.0137723	0.0369991	Similar to ACX1.2: Putative peroxisomal acyl-coenzyme A oxidase 1.2 (Arabidopsis thaliana)
NNA_Picochlorum_renovo_P_Contig03F_mRNA.NNA_001925	-0.320862	5.70497	9.84903	0.0135939	0.0366721	Protein of unknown function
NNA_Picochlorum_renovo_P_Contig00F_mRNA.NNA_000037	-0.320883	10.2241	19.5698	0.00213935	0.00952511	Similar to SBEI: 1,4-alpha-glucan-branching enzyme 1, chloroplastic/amyloplastic (Pisum sativum)
NNA_Picochlorum_renovo_P_Contig00F_mRNA.NNA_000774	-0.321429	4.02079	8.3068	0.0201408	0.0491502	Protein of unknown function
NNA_Picochlorum_renovo_P_Contig11F_mRNA.NNA_005461	-0.321833	5.78753	15.8412	0.00394562	0.0148067	Similar to B3GALT13: Probable beta-1,3-galactosyltransferase 13 (Arabidopsis thaliana)
NNA_Picochlorum_renovo_P_Contig00F_mRNA.NNA_000232	-0.322939	8.80078	15.8042	0.00397161	0.0148864	Protein of unknown function
NNA_Picochlorum_renovo_P_Contig10F_mRNA.NNA_004285	-0.323083	5.76196	18.5427	0.00250928	0.0106908	Similar to AIM25: Altered inheritance rate of mitochondria protein 25 (Saccharomyces cerevisiae (strain ATCC 204508 / S288c))
NNA_Picochlorum_renovo_P_Contig04F_mRNA.NNA_002724	-0.323296	5.50388	11.6678	0.00895038	0.026928	Protein of unknown function
NNA_Picochlorum_renovo_P_Contig03F_mRNA.NNA_002293	-0.323908	6.82829	14.0281	0.00551752	0.0188852	Similar to SMC3: Structural maintenance of chromosomes protein 3 (Arabidopsis thaliana)
NNA_Picochlorum_renovo_P_Contig21F_mRNA.NNA_008409	-0.324075	5.5694	16.2049	0.00370101	0.0141028	Similar to VPS41: Vacuolar protein sorting-associated protein 41 homolog (Arabidopsis thaliana)
NNA_Picochlorum_renovo_P_Contig10F_mRNA.NNA_004732	-0.324336	6.04855	9.85762	0.0135656	0.0366193	Protein of unknown function
NNA_Picochlorum_renovo_P_Contig13F_mRNA.NNA_006593	-0.324343	6.54685	17.5289	0.00295622	0.0120573	Similar to mcm10: Protein MCM10 homolog (Xenopus laevis)
NNA_Picochlorum_renovo_P_Contig02F_mRNA.NNA_001599	-0.324527	6.58858	29.3135	0.000605149	0.00409063	Protein of unknown function
NNA_Picochlorum_renovo_P_Contig12F_mRNA.NNA_006176	-0.324953	5.54977	17.3858	0.00302709	0.0122335	Similar to INT3: Probable inositol transporter 3 (Arabidopsis thaliana)
NNA_Picochlorum_renovo_P_Contig13F_mRNA.NNA_006577	-0.32546	6.33159	15.4701	0.00421642	0.0155589	Similar to Os09g0569400: Cleavage and polyadenylation specificity factor subunit 2 (Oryza sativa subsp. japonica)
NNA_Picochlorum_renovo_P_Contig11F_mRNA.NNA_005367	-0.327286	5.36676	9.10563	0.016349	0.0421008	Similar to At3g08650: Putative zinc transporter At3g08650 (Arabidopsis thaliana)
NNA_Picochlorum_renovo_P_Contig00F_mRNA.NNA_000557	-0.327688	5.90105	16.3565	0.00360463	0.0138106	Protein of unknown function
NNA_Picochlorum_renovo_P_Contig03F_mRNA.NNA_002455	-0.327973	7.91753	12.811	0.00702881	0.022534	Similar to CSC1: Calcium permeable stress-gated cation channel 1 (Arabidopsis thaliana)
NNA_Picochlorum_renovo_P_Contig04F_mRNA.NNA_003172	-0.328173	4.98849	14.7986	0.00476819	0.0170053	Similar to PXN: Peroxisomal nicotinamide adenine dinucleotide carrier (Arabidopsis thaliana)
NNA_Picochlorum_renovo_P_Contig03F_mRNA.NNA_002426	-0.328603	7.51658	18.283	0.00261522	0.0110138	Similar to Serine/threonine-protein phosphatase PP1 isozyme 1 (Acetabularia peniculus)
NNA_Picochlorum_renovo_P_Contig00F_mRNA.NNA_000825	-0.329175	4.54833	10.6949	0.0111307	0.0316096	Similar to Succinate--CoA ligase [ADP-forming] subunit beta, mitochondrial (Solanum lycopersicum)
NNA_Picochlorum_renovo_P_Contig13F_mRNA.NNA_006462	-0.330102	6.68354	9.21113	0.0159178	0.0412596	Protein of unknown function
NNA_Picochlorum_renovo_P_Contig05F_mRNA.NNA_003388	-0.330463	7.05821	25.4437	0.000954121	0.00539762	Similar to RPN9B: 26S proteasome non-ATPase regulatory subunit 13 homolog B (Arabidopsis thaliana)
NNA_Picochlorum_renovo_P_Contig02F_mRNA.NNA_001776	-0.330715	5.4358	9.1545	0.0161474	0.0417626	Protein of unknown function
NNA_Picochlorum_renovo_P_Contig11F_mRNA.NNA_005566	-0.330812	4.59618	9.32172	0.015481	0.0403265	Similar to Atg7: Ubiquitin-like modifier-activating enzyme ATG7 (Mus musculus)
NNA_Picochlorum_renovo_P_Contig18F_mRNA.NNA_008010	-0.330818	6.23715	10.1382	0.0126812	0.0346774	Similar to E2FF: E2F transcription factor-like E2FF (Arabidopsis thaliana)
NNA_Picochlorum_renovo_P_Contig09F_mRNA.NNA_003525	-0.330968	5.71378	14.8906	0.0046875	0.0167744	Protein of unknown function
NNA_Picochlorum_renovo_P_Contig19F_mRNA.NNA_008178	-0.331396	5.75424	12.9357	0.00685186	0.0221271	Protein of unknown function
NNA_Picochlorum_renovo_P_Contig18F_mRNA.NNA_007967	-0.33176	4.46645	10.3159	0.0121585	0.0336969	Similar to dnaJ: Chaperone protein DnaJ (Clostridium kluyveri (strain ATCC 8527 / DSM 555 / NCIMB 10680))
NNA_Picochlorum_renovo_P_Contig13F_mRNA.NNA_006460	-0.332026	5.83678	26.2557	0.000863417	0.00507544	Similar to FIPS5: FIP1[V]-like protein (Arabidopsis thaliana)
NNA_Picochlorum_renovo_P_Contig11F_mRNA.NNA_005005	-0.332975	6.84968	28.0984	0.000694353	0.0044352	Similar to KDM4D: Lysine-specific demethylase 4D (Homo sapiens)
NNA_Picochlorum_renovo_P_Contig12F_mRNA.NNA_006023	-0.333519	4.62153	11.0359	0.0102978	0.0298185	Protein of unknown function
NNA_Picochlorum_renovo_P_Contig04F_mRNA.NNA_002715	-0.33418	5.9148	16.8558	0.00330875	0.0129666	Protein of unknown function
NNA_Picochlorum_renovo_P_Contig14F_mRNA.NNA_007116	-0.334461	5.84377	23.5322	0.00121952	0.00634753	Protein of unknown function
NNA_Picochlorum_renovo_P_Contig15F_mRNA.NNA_007249	-0.334495	7.38815	13.3854	0.00625845	0.0206819	Similar to MAA3: Probable helicase MAGATAMA 3 (Arabidopsis thaliana)
NNA_Picochlorum_renovo_P_Contig03F_mRNA.NNA_002407	-0.334965	8.94796	11.7687	0.00875622	0.026467	Similar to CLA1: 1-deoxy-D-xylulose-5-phosphate synthase 1, chloroplastic (Oryza sativa subsp. japonica)
NNA_Picochlorum_renovo_P_Contig14F_mRNA.NNA_007127	-0.335252	6.8468	15.7481	0.00401142	0.0149684	Similar to Glutaredoxin (Solanum lycopersicum)
NNA_Picochlorum_renovo_P_Contig21F_mRNA.NNA_008444	-0.33603	4.83169	8.8591	0.0174152	0.0440809	Protein of unknown function
NNA_Picochlorum_renovo_P_Contig00F_mRNA.NNA_000659	-0.336493	5.25705	11.734	0.00882243	0.0266405	Protein of unknown function
NNA_Picochlorum_renovo_P_Contig02F_mRNA.NNA_001735	-0.336978	8.80949	10.6611	0.011218	0.0317502	Similar to LIG4: DNA ligase 4 (Arabidopsis thaliana)
NNA_Picochlorum_renovo_P_Contig11F_mRNA.NNA_005087	-0.337292	6.56446	15.5231	0.00417634	0.0154313	Similar to XPO1: Protein EXPORTIN 1A (Arabidopsis thaliana)
NNA_Picochlorum_renovo_P_Contig00F_mRNA.NNA_000105	-0.337478	3.52249	8.94632	0.0170283	0.0433232	Protein of unknown function
NNA_Picochlorum_renovo_P_Contig12F_mRNA.NNA_005639	-0.337646	6.03096	16.0649	0.00379286	0.0143746	Similar to oxr1: Oxidation resistance protein 1 (Xenopus laevis)
NNA_Picochlorum_renovo_P_Contig02F_mRNA.NNA_001102	-0.338109	9.07274	13.5746	0.00602799	0.0200826	Similar to RPN2B: 26S proteasome non-ATPase regulatory subunit 1 homolog B (Arabidopsis thaliana)
NNA_Picochlorum_renovo_P_Contig00F_mRNA.NNA_000911	-0.338565	8.48645	23.8368	0.00117155	0.00616657	Similar to XBOS32: Probable E3 ubiquitin-protein ligase XBOS32 (Oryza sativa subsp. japonica)
NNA_Picochlorum_renovo_P_Contig09F_mRNA.NNA_003700	-0.338751	4.19984	9.03518	0.0166451	0.0425551	Similar to Mgll: Monoglyceride lipase (Rattus norvegicus)
NNA_Picochlorum_renovo_P_Contig10F_mRNA.NNA_004318	-0.33919	7.09261	24.3771	0.00109212	0.0058956	Similar to OS9: Protein OS-9 homolog (Oryza sativa subsp. japonica)
NNA_Picochlorum_renovo_P_Contig15F_mRNA.NNA_007400	-0.339304	7.61235	14.4931	0.00504909	0.0176992	Protein of unknown function
NNA_Picochlorum_renovo_P_Contig16F_mRNA.NNA_007794	-0.339696	7.78044	15.129	0.0044861	0.0163389	Similar to PIE1: Protein PHOTOPERIOD-INDEPENDENT EARLY FLOWERING 1 (Arabidopsis thaliana)
NNA_Picochlorum_renovo_P_Contig18F_mRNA.NNA_007958	-0.339929	5.72897	29.5283	0.000590898	0.00404486	Similar to sf3a2: Splicing factor 3A subunit 2 (Dictyostelium discoideum)
NNA_Picochlorum_renovo_P_Contig21F_mRNA.NNA_008529	-0.34079	5.82742	11.7711	0.00875166	0.0264628	Similar to NAMPT: Nicotinamide phosphoribosyltransferase (Homo sapiens)
NNA_Picochlorum_renovo_P_Contig04F_mRNA.NNA_002874	-0.340863	6.01557	10.3677	0.0120112	0.0333923	Similar to KCS11: 3-ketoacyl-CoA synthase 11 (Arabidopsis thaliana)
NNA_Picochlorum_renovo_P_Contig10F_mRNA.NNA_004942	-0.344005	6.35878	33.9404	0.000372759	0.00295605	Similar to CCR4: Glucose-repressible alcohol dehydrogenase transcriptional effector (Ashbya gossypii (strain ATCC 10895 / CBS 109.51 / FGSC 9923 / NRRL Y-1056))
NNA_Picochlorum_renovo_P_Contig19F_mRNA.NNA_008276	-0.344104	7.18658	14.2367	0.00530096	0.0183371	Similar to At3g05170: Phosphoglycerate mutase-like protein AT74 (Arabidopsis thaliana)
NNA_Picochlorum_renovo_P_Contig00F_mRNA.NNA_000968	-0.344347	7.64061	27.6554	0.000730923	0.0045975	Similar to RPN11: 26S proteasome non-ATPase regulatory subunit 14 homolog (Arabidopsis thaliana)
NNA_Picochlorum_renovo_P_Contig03F_mRNA.NNA_002592	-0.344641	5.98237	8.60531	0.018606	0.04617	Protein of unknown function
NNA_Picochlorum_renovo_P_Contig11F_mRNA.NNA_005459	-0.345479	5.19474	10.3672	0.0120126	0.0333923	Protein of unknown function
NNA_Picochlorum_renovo_P_Contig16F_mRNA.NNA_007812	-0.345594	5.45664	13.6814	0.0059027	0.0198314	Protein of unknown function
NNA_Picochlorum_renovo_P_Contig10F_mRNA.NNA_004436	-0.346111	6.13538	9.9696	0.0132037	0.035838	Similar to OPLAH: 5-oxoprolinase (Bos taurus)
NNA_Picochlorum_renovo_P_Contig11F_mRNA.NNA_005528	-0.346946	5.70696	17.2952	0.00307301	0.0123478	Protein of unknown function
NNA_Picochlorum_renovo_P_Contig09F_mRNA.NNA_003871	-0.347089	7.52249	18.2164	0.0026433	0.0111153	Similar to ABCG36: ABC transporter G family member 36 (Arabidopsis thaliana)
NNA_Picochlorum_renovo_P_Contig16F_mRNA.NNA_007708	-0.347636	5.89732	9.43963	0.0150318	0.0394621	Similar to APK3: Adenylyl-sulfate kinase 3 (Arabidopsis thaliana)
NNA_Picochlorum_renovo_P_Contig16F_mRNA.NNA_007750	-0.348072	6.01632	10.8312	0.0107881	0.0309697	Protein of unknown function
NNA_Picochlorum_renovo_P_Contig13F_mRNA.NNA_006614	-0.348531	7.05048	10.7516	0.0109866	0.0313701	Protein of unknown function
NNA_Picochlorum_renovo_P_Contig04F_mRNA.NNA_002828	-0.349106	7.86195	11.1541	0.0100272	0.0292195	Protein of unknown function
NNA_Picochlorum_renovo_P_Contig11F_mRNA.NNA_005600	-0.349313	5.92128	13.3667	0.00628179	0.020724	Similar to ywoC: Uncharacterized isochorismatase family protein YwoC (Bacillus subtilis (strain 168))
NNA_Picochlorum_renovo_P_Contig03F_mRNA.NNA_002504	-0.349421	6.5312	14.8034	0.00476399	0.0170053	Protein of unknown function
NNA_Picochlorum_renovo_P_Contig10F_mRNA.NNA_004750	-0.349598	4.84337	9.52675	0.0147104	0.0388366	Protein of unknown function
NNA_Picochlorum_renovo_P_Contig04F_mRNA.NNA_003044	-0.349605	5.3755	11.6024	0.0090791	0.0272179	Similar to AHL: PAP-specific phosphatase HAL2-like (Arabidopsis thaliana)
NNA_Picochlorum_renovo_P_Contig04F_mRNA.NNA_003103	-0.34967	5.6212	9.10404	0.0163556	0.0421008	Protein of unknown function
NNA_Picochlorum_renovo_P_Contig19F_mRNA.NNA_008223	-0.35165	5.32191	11.5973	0.00908936	0.0272292	Protein of unknown function
NNA_Picochlorum_renovo_P_Contig04F_mRNA.NNA_002730	-0.351731	5.59586	9.0905	0.016412	0.0421636	Similar to IRT1: Fe(2 ) transport protein 1 (Arabidopsis thaliana)
NNA_Picochlorum_renovo_P_Contig11F_mRNA.NNA_005487	-0.351971	4.46016	8.3257	0.020039	0.049007	Protein of unknown function
NNA_Picochlorum_renovo_P_Contig00F_mRNA.NNA_000518	-0.352104	7.30535	10.5109	0.0116156	0.0326025	Similar to XDH: Xanthine dehydrogenase (Oryza sativa subsp. japonica)
NNA_Picochlorum_renovo_P_Contig00F_mRNA.NNA_001003	-0.353379	8.3232	20.0649	0.0019854	0.0089391	Protein of unknown function
NNA_Picochlorum_renovo_P_Contig14F_mRNA.NNA_006877	-0.353942	5.04306	10.7038	0.011108	0.0316096	Protein of unknown function
NNA_Picochlorum_renovo_P_Contig04F_mRNA.NNA_003177	-0.354022	7.30419	25.0266	0.00100534	0.00558181	Similar to MOT2: General negative regulator of transcription subunit 4 (Saccharomyces cerevisiae (strain ATCC 204508 / S288c))
NNA_Picochlorum_renovo_P_Contig11F_mRNA.NNA_005182	-0.354052	6.32041	17.8871	0.00278772	0.011555	Similar to Gpcpd1: Glycerophosphocholine phosphodiesterase GPCPD1 (Rattus norvegicus)
NNA_Picochlorum_renovo_P_Contig04F_mRNA.NNA_003214	-0.354164	5.53462	20.224	0.0019389	0.00878147	Similar to U2af50: Splicing factor U2AF 50 kDa subunit (Drosophila melanogaster)
NNA_Picochlorum_renovo_P_Contig04F_mRNA.NNA_002802	-0.35452	7.42785	16.3864	0.00358602	0.0137581	Similar to PED1: 3-ketoacyl-CoA thiolase 2, peroxisomal (Arabidopsis thaliana)
NNA_Picochlorum_renovo_P_Contig10F_mRNA.NNA_004288	-0.355402	6.51253	10.935	0.0105357	0.0303922	Protein of unknown function
NNA_Picochlorum_renovo_P_Contig14F_mRNA.NNA_007021	-0.355653	7.07348	25.3883	0.000960731	0.00540498	Similar to At1g14650: Probable splicing factor 3A subunit 1 (Arabidopsis thaliana)
NNA_Picochlorum_renovo_P_Contig09F_mRNA.NNA_004133	-0.357298	7.56373	13.0031	0.00675854	0.0219268	Similar to ARC6: Protein ACCUMULATION AND REPLICATION OF CHLOROPLASTS 6, chloroplastic (Arabidopsis thaliana)
NNA_Picochlorum_renovo_P_Contig11F_mRNA.NNA_005398	-0.357407	7.10143	12.7949	0.00705206	0.0225655	Protein of unknown function
NNA_Picochlorum_renovo_P_Contig09F_mRNA.NNA_004027	-0.358475	7.7925	15.3468	0.0043115	0.0158402	Similar to 21D7: Probable 26S proteasome non-ATPase regulatory subunit 3 (Nicotiana tabacum)
NNA_Picochlorum_renovo_P_Contig13F_mRNA.NNA_006763	-0.358737	6.02383	11.5376	0.00920894	0.0274699	Protein of unknown function
NNA_Picochlorum_renovo_P_Contig12F_mRNA.NNA_006001	-0.358801	6.65846	33.4168	0.000392656	0.003059	Protein of unknown function
NNA_Picochlorum_renovo_P_Contig09F_mRNA.NNA_003694	-0.359034	7.75069	21.1808	0.00168611	0.0079869	Similar to STY17: Serine/threonine-protein kinase STY17 (Arabidopsis thaliana)
NNA_Picochlorum_renovo_P_Contig16F_mRNA.NNA_007689	-0.359463	6.37119	28.195	0.000686684	0.00440392	Protein of unknown function
NNA_Picochlorum_renovo_P_Contig18F_mRNA.NNA_008033	-0.359664	6.31756	13.6264	0.00596679	0.0199599	Protein of unknown function
NNA_Picochlorum_renovo_P_Contig19F_mRNA.NNA_008329	-0.361097	7.64317	11.9251	0.00846543	0.0258953	Protein of unknown function
NNA_Picochlorum_renovo_P_Contig02F_mRNA.NNA_001658	-0.361121	7.41522	22.6596	0.00137116	0.00691419	Protein of unknown function
NNA_Picochlorum_renovo_P_Contig02F_mRNA.NNA_001731	-0.361489	6.19913	16.0843	0.00377997	0.0143386	Similar to PMS1: DNA mismatch repair protein PMS1 (Arabidopsis thaliana)
NNA_Picochlorum_renovo_P_Contig04F_mRNA.NNA_003005	-0.362345	8.90466	24.8727	0.00102511	0.00566165	Similar to CID11: Polyadenylate-binding protein-interacting protein 11 (Arabidopsis thaliana)
NNA_Picochlorum_renovo_P_Contig04F_mRNA.NNA_003373	-0.362377	4.77988	14.0201	0.00552609	0.0188984	Protein of unknown function
NNA_Picochlorum_renovo_P_Contig04F_mRNA.NNA_003082	-0.362727	5.76176	8.61119	0.0185773	0.0461195	Similar to Os07g0626600: Putative MYST-like histone acetyltransferase 1 (Oryza sativa subsp. japonica)
NNA_Picochlorum_renovo_P_Contig19F_mRNA.NNA_008236	-0.362743	4.17524	10.1787	0.0125595	0.0344568	Protein of unknown function
NNA_Picochlorum_renovo_P_Contig12F_mRNA.NNA_005818	-0.363853	7.55723	9.96339	0.0132234	0.0358684	Similar to plaa: Phospholipase A-2-activating protein (Xenopus laevis)
NNA_Picochlorum_renovo_P_Contig04F_mRNA.NNA_003058	-0.364357	5.59812	23.7014	0.00119257	0.00624207	Protein of unknown function
NNA_Picochlorum_renovo_P_Contig10F_mRNA.NNA_004607	-0.364805	8.51787	14.4996	0.00504288	0.0176848	Similar to FGT1: Protein FORGETTER 1 (Arabidopsis thaliana)
NNA_Picochlorum_renovo_P_Contig00F_mRNA.NNA_000366	-0.365141	6.02031	17.4147	0.00301257	0.0121865	Protein of unknown function
NNA_Picochlorum_renovo_P_Contig04F_mRNA.NNA_003164	-0.365175	6.45944	31.5047	0.000477589	0.00348491	Similar to At1g29880: Glycine--tRNA ligase, mitochondrial 1 (Arabidopsis thaliana)
NNA_Picochlorum_renovo_P_Contig15F_mRNA.NNA_007332	-0.365281	5.66102	17.9064	0.00277899	0.0115302	Similar to IGHMBP2: DNA-binding protein SMUBP-2 (Homo sapiens)
NNA_Picochlorum_renovo_P_Contig09F_mRNA.NNA_004175	-0.365307	8.30479	26.3628	0.000852268	0.0050523	Similar to KDM5B: Lysine-specific demethylase 5B (Homo sapiens)
NNA_Picochlorum_renovo_P_Contig00F_mRNA.NNA_000482	-0.365744	9.32808	9.03511	0.0166454	0.0425551	Protein of unknown function
NNA_Picochlorum_renovo_P_Contig04F_mRNA.NNA_002817	-0.365887	4.47691	16.6238	0.00344232	0.0133408	Similar to ABCG17: ABC transporter G family member 17 (Arabidopsis thaliana)
NNA_Picochlorum_renovo_P_Contig13F_mRNA.NNA_006346	-0.366206	5.57625	12.7972	0.00704877	0.0225639	Protein of unknown function
NNA_Picochlorum_renovo_P_Contig15F_mRNA.NNA_007421	-0.366406	6.21401	12.4551	0.00756612	0.0238143	Similar to RH38: DEAD-box ATP-dependent RNA helicase 38 (Arabidopsis thaliana)
NNA_Picochlorum_renovo_P_Contig12F_mRNA.NNA_005819	-0.366879	6.78188	27.2124	0.000769925	0.00474834	Similar to SKD1: Protein SUPPRESSOR OF K( ) TRANSPORT GROWTH DEFECT 1 (Arabidopsis thaliana)
NNA_Picochlorum_renovo_P_Contig00F_mRNA.NNA_000149	-0.367098	5.81296	20.6399	0.00182358	0.00844573	Similar to AP4M: AP-4 complex subunit mu (Arabidopsis thaliana)
NNA_Picochlorum_renovo_P_Contig10F_mRNA.NNA_004549	-0.367729	4.8997	17.543	0.00294932	0.012035	Similar to ILP1: Transcriptional repressor ILP1 (Arabidopsis thaliana)
NNA_Picochlorum_renovo_P_Contig10F_mRNA.NNA_004603	-0.368191	5.57323	21.6406	0.00157932	0.00763854	Protein of unknown function
NNA_Picochlorum_renovo_P_Contig12F_mRNA.NNA_005956	-0.368482	7.4711	10.2435	0.012368	0.0340872	Similar to At5g13980: Probable alpha-mannosidase At5g13980 (Arabidopsis thaliana)
NNA_Picochlorum_renovo_P_Contig00F_mRNA.NNA_000620	-0.368831	7.33323	20.7019	0.00180713	0.00839732	Similar to Os04g0533000: DEAD-box ATP-dependent RNA helicase 6 (Oryza sativa subsp. japonica)
NNA_Picochlorum_renovo_P_Contig09F_mRNA.NNA_003637	-0.369059	5.20232	10.9364	0.0105324	0.0303922	Similar to ZADH2: Prostaglandin reductase-3 (Bos taurus)
NNA_Picochlorum_renovo_P_Contig12F_mRNA.NNA_005782	-0.370819	5.09298	13.2152	0.00647518	0.0211952	Similar to FRD1: Fumarate reductase 1 (Saccharomyces cerevisiae (strain ATCC 204508 / S288c))
NNA_Picochlorum_renovo_P_Contig13F_mRNA.NNA_006713	-0.372513	4.79535	14.9019	0.00467766	0.0167554	Protein of unknown function
NNA_Picochlorum_renovo_P_Contig00F_mRNA.NNA_000469	-0.372723	2.53292	8.46009	0.0193335	0.0476032	Similar to ACBP1: Acyl-CoA-binding domain-containing protein 1 (Arabidopsis thaliana)
NNA_Picochlorum_renovo_P_Contig12F_mRNA.NNA_005837	-0.373063	6.20968	19.2605	0.00224312	0.00984343	Similar to TMN9: Transmembrane 9 superfamily member 9 (Arabidopsis thaliana)
NNA_Picochlorum_renovo_P_Contig02F_mRNA.NNA_001575	-0.37334	7.79544	25.0927	0.000997002	0.00555387	Similar to Ctr9: RNA polymerase-associated protein CTR9 homolog (Mus musculus)
NNA_Picochlorum_renovo_P_Contig03F_mRNA.NNA_002225	-0.373346	6.00544	11.6798	0.00892693	0.0268815	Similar to GEMIN5: Gem-associated protein 5 (Homo sapiens)
NNA_Picochlorum_renovo_P_Contig10F_mRNA.NNA_004905	-0.373384	6.40093	13.361	0.00628891	0.0207393	Similar to RBL11: Rhomboid-like protein 11, chloroplastic (Arabidopsis thaliana)
NNA_Picochlorum_renovo_P_Contig13F_mRNA.NNA_006283	-0.373481	5.67495	15.0825	0.00452455	0.0164291	Similar to mog: Molybdopterin adenylyltransferase (Helicobacter pylori (strain ATCC 700392 / 26695))
NNA_Picochlorum_renovo_P_Contig14F_mRNA.NNA_006980	-0.373577	5.55737	13.4294	0.00620382	0.0205474	Similar to APC1: Anaphase-promoting complex subunit 1 (Arabidopsis thaliana)
NNA_Picochlorum_renovo_P_Contig00F_mRNA.NNA_000958	-0.373639	6.6008	31.9169	0.000457478	0.00337894	Protein of unknown function
NNA_Picochlorum_renovo_P_Contig15F_mRNA.NNA_007484	-0.374037	5.63994	23.9876	0.00114868	0.00608814	Similar to 85P: Gamma-tubulin complex component 4 homolog (Medicago truncatula)
NNA_Picochlorum_renovo_P_Contig02F_mRNA.NNA_001384	-0.37441	7.23954	9.97487	0.0131869	0.0358041	Protein of unknown function
NNA_Picochlorum_renovo_P_Contig02F_mRNA.NNA_001491	-0.374554	6.60361	17.2456	0.00309857	0.0123972	Similar to PDC1: Pyruvate decarboxylase (Candida glabrata (strain ATCC 2001 / CBS 138 / JCM 3761 / NBRC 0622 / NRRL Y-65))
NNA_Picochlorum_renovo_P_Contig14F_mRNA.NNA_007154	-0.375137	7.32184	21.1972	0.00168216	0.00797832	Protein of unknown function
NNA_Picochlorum_renovo_P_Contig09F_mRNA.NNA_003585	-0.375305	5.23691	20.5564	0.00184601	0.00849813	Similar to At2g35920: DExH-box ATP-dependent RNA helicase DExH1 (Arabidopsis thaliana)
NNA_Picochlorum_renovo_P_Contig04F_mRNA.NNA_002926	-0.375327	7.13126	40.3664	0.000206817	0.00206063	Protein of unknown function
NNA_Picochlorum_renovo_P_Contig11F_mRNA.NNA_005405	-0.375547	6.50238	11.876	0.00855551	0.0260862	Similar to LIG1: DNA ligase 1 (Arabidopsis thaliana)
NNA_Picochlorum_renovo_P_Contig03F_mRNA.NNA_002339	-0.375769	5.1878	14.1522	0.00538745	0.0185526	Protein of unknown function
NNA_Picochlorum_renovo_P_Contig18F_mRNA.NNA_007998	-0.375841	6.9912	30.1379	0.000552678	0.00384905	Similar to At2g30600/At2g30610: BTB/POZ domain-containing protein At2g30600 (Arabidopsis thaliana)
NNA_Picochlorum_renovo_P_Contig10F_mRNA.NNA_004587	-0.375951	7.22962	26.0351	0.000886956	0.00517317	Protein of unknown function
NNA_Picochlorum_renovo_P_Contig12F_mRNA.NNA_006047	-0.376236	4.31025	14.7156	0.00484253	0.017212	Similar to Rnf25: E3 ubiquitin-protein ligase RNF25 (Mus musculus)
NNA_Picochlorum_renovo_P_Contig18F_mRNA.NNA_008026	-0.376553	8.1577	12.0204	0.0082943	0.0255018	Protein of unknown function
NNA_Picochlorum_renovo_P_Contig18F_mRNA.NNA_008026	-0.376553	8.1577	12.0204	0.0082943	0.0255018	Protein of unknown function
NNA_Picochlorum_renovo_P_Contig09F_mRNA.NNA_004171	-0.378075	8.88925	24.4833	0.00107731	0.00583121	Similar to Brd9: Bromodomain-containing protein 9 (Mus musculus)
NNA_Picochlorum_renovo_P_Contig02F_mRNA.NNA_001308	-0.378676	5.985	26.4218	0.000846211	0.00503059	Protein of unknown function
NNA_Picochlorum_renovo_P_Contig14F_mRNA.NNA_006881	-0.37879	7.51469	22.0073	0.00150014	0.00738936	Similar to RPT6A: 26S protease regulatory subunit 8 homolog A (Arabidopsis thaliana)
NNA_Picochlorum_renovo_P_Contig10F_mRNA.NNA_004753	-0.378837	8.37554	21.5108	0.00160858	0.00773462	Similar to GN: ARF guanine-nucleotide exchange factor GNOM (Arabidopsis thaliana)
NNA_Picochlorum_renovo_P_Contig14F_mRNA.NNA_006868	-0.378983	7.36478	33.0356	0.00040798	0.00312909	Similar to HAC1: Histone acetyltransferase HAC1 (Arabidopsis thaliana)
NNA_Picochlorum_renovo_P_Contig10F_mRNA.NNA_004300	-0.379103	5.88416	19.3428	0.0022149	0.0097581	Protein of unknown function
NNA_Picochlorum_renovo_P_Contig13F_mRNA.NNA_006427	-0.379573	6.44126	26.3723	0.00085129	0.0050513	Protein of unknown function
NNA_Picochlorum_renovo_P_Contig04F_mRNA.NNA_003012	-0.3798	5.6117	20.5475	0.00184845	0.00850273	Protein of unknown function
NNA_Picochlorum_renovo_P_Contig02F_mRNA.NNA_001758	-0.380023	8.2033	18.4996	0.00252649	0.0107424	Protein of unknown function
NNA_Picochlorum_renovo_P_Contig04F_mRNA.NNA_002820	-0.380585	4.71089	17.6617	0.00289229	0.011877	Protein of unknown function
NNA_Picochlorum_renovo_P_Contig14F_mRNA.NNA_007108	-0.381478	6.46841	26.0011	0.000890652	0.00517895	Similar to At3g06270: Probable protein phosphatase 2C 35 (Arabidopsis thaliana)
NNA_Picochlorum_renovo_P_Contig13F_mRNA.NNA_006720	-0.38173	6.37606	12.2561	0.00788909	0.0245328	Protein of unknown function
NNA_Picochlorum_renovo_P_Contig21F_mRNA.NNA_008554	-0.382346	6.00754	39.2457	0.000227829	0.00216155	Similar to UBC32: Ubiquitin-conjugating enzyme E2 32 (Arabidopsis thaliana)
NNA_Picochlorum_renovo_P_Contig13F_mRNA.NNA_006289	-0.382812	5.83883	27.1673	0.000774037	0.00476671	Similar to ANTR6: Probable anion transporter 6, chloroplastic (Arabidopsis thaliana)
NNA_Picochlorum_renovo_P_Contig00F_mRNA.NNA_000290	-0.382891	7.65989	21.9968	0.00150233	0.00738936	Similar to RNP1: Heterogeneous nuclear ribonucleoprotein 1 (Arabidopsis thaliana)
NNA_Picochlorum_renovo_P_Contig13F_mRNA.NNA_006676	-0.383527	7.12067	10.9477	0.0105056	0.0303261	Similar to Ctdspl2: CTD small phosphatase-like protein 2 (Rattus norvegicus)
NNA_Picochlorum_renovo_P_Contig03F_mRNA.NNA_002054	-0.383585	8.21267	24.6311	0.00105712	0.00578524	Similar to ABCA2: ABC transporter A family member 2 (Arabidopsis thaliana)
NNA_Picochlorum_renovo_P_Contig21F_mRNA.NNA_008445	-0.383902	4.4669	11.213	0.00989573	0.0289742	Similar to Nsun6: Putative methyltransferase NSUN6 (Mus musculus)
NNA_Picochlorum_renovo_P_Contig00F_mRNA.NNA_000715	-0.384171	6.81592	42.477	0.000173413	0.00182725	Similar to GAL1: Galactokinase (Arabidopsis thaliana)
NNA_Picochlorum_renovo_P_Contig00F_mRNA.NNA_000063	-0.384382	3.5956	9.37044	0.0152934	0.0398872	Similar to lacZ: Beta-galactosidase (Serratia proteamaculans (strain 568))
NNA_Picochlorum_renovo_P_Contig04F_mRNA.NNA_003147	-0.384388	7.53385	18.7427	0.00243132	0.0104434	Protein of unknown function
NNA_Picochlorum_renovo_P_Contig11F_mRNA.NNA_005296	-0.385171	8.30672	17.2365	0.00310327	0.0124101	Similar to Mif: Macrophage migration inhibitory factor (Mus musculus)
NNA_Picochlorum_renovo_P_Contig12F_mRNA.NNA_006016	-0.385509	7.4322	17.1229	0.00316287	0.0125585	Similar to DPBF3: ABSCISIC ACID-INSENSITIVE 5-like protein 2 (Arabidopsis thaliana)
NNA_Picochlorum_renovo_P_Contig10F_mRNA.NNA_004454	-0.385695	6.06847	33.7286	0.000380652	0.00301164	Similar to rppH: RNA pyrophosphohydrolase (Pelagibacter ubique (strain HTCC1062))
NNA_Picochlorum_renovo_P_Contig13F_mRNA.NNA_006645	-0.385728	3.90578	8.74016	0.017961	0.0449881	Protein of unknown function
NNA_Picochlorum_renovo_P_Contig12F_mRNA.NNA_005822	-0.386321	3.77575	10.2823	0.0122553	0.0338653	Protein of unknown function
NNA_Picochlorum_renovo_P_Contig03F_mRNA.NNA_002418	-0.386536	5.91492	15.9668	0.00385889	0.0145657	Similar to MSH2: DNA mismatch repair protein MSH2 (Arabidopsis thaliana)
NNA_Picochlorum_renovo_P_Contig03F_mRNA.NNA_002087	-0.386642	4.55392	11.6144	0.00905541	0.0271809	Similar to los1: Exportin-T (Aspergillus oryzae (strain ATCC 42149 / RIB 40))
NNA_Picochlorum_renovo_P_Contig10F_mRNA.NNA_004780	-0.386671	6.51372	41.2267	0.000192308	0.0019666	Similar to KIN7D: Kinesin-like protein KIN-7D, mitochondrial (Arabidopsis thaliana)
NNA_Picochlorum_renovo_P_Contig04F_mRNA.NNA_002701	-0.386911	5.01875	17.5807	0.00293109	0.0120013	Similar to sec14: Sec14 cytosolic factor (Schizosaccharomyces pombe (strain 972 / ATCC 24843))
NNA_Picochlorum_renovo_P_Contig10F_mRNA.NNA_004258	-0.387343	6.90008	25.4282	0.000955968	0.00540045	Similar to Cog2: Conserved oligomeric Golgi complex subunit 2 (Mus musculus)
NNA_Picochlorum_renovo_P_Contig12F_mRNA.NNA_006066	-0.387449	5.63274	16.5202	0.0035041	0.0135117	Protein of unknown function
NNA_Picochlorum_renovo_P_Contig15F_mRNA.NNA_007523	-0.388234	7.41146	15.9612	0.00386276	0.0145738	Protein of unknown function
NNA_Picochlorum_renovo_P_Contig14F_mRNA.NNA_007052	-0.388237	5.96927	26.5859	0.00082962	0.00497417	Similar to Os09g0567700: Protein HIRA (Oryza sativa subsp. japonica)
NNA_Picochlorum_renovo_P_Contig14F_mRNA.NNA_007159	-0.388266	9.16208	19.4491	0.00217909	0.00964585	Similar to ARIA: ARM REPEAT PROTEIN INTERACTING WITH ABF2 (Arabidopsis thaliana)
NNA_Picochlorum_renovo_P_Contig00F_mRNA.NNA_000020	-0.388745	5.68309	15.5627	0.00414674	0.0153693	Protein of unknown function
NNA_Picochlorum_renovo_P_Contig23F_mRNA.NNA_008797	-0.388795	7.07432	10.3187	0.0121506	0.0336866	Protein of unknown function
NNA_Picochlorum_renovo_P_Contig02F_mRNA.NNA_001541	-0.389858	8.72204	17.3443	0.003048	0.0122911	Protein of unknown function
NNA_Picochlorum_renovo_P_Contig09F_mRNA.NNA_003821	-0.389879	4.0589	16.3214	0.00362669	0.0138825	Similar to MYBL2: Myb-related protein B (Homo sapiens)
NNA_Picochlorum_renovo_P_Contig10F_mRNA.NNA_004686	-0.390184	6.08627	11.7153	0.00885823	0.0267273	Protein of unknown function
NNA_Picochlorum_renovo_P_Contig18F_mRNA.NNA_008003	-0.390188	4.7287	11.7323	0.00882571	0.0266405	Protein of unknown function
NNA_Picochlorum_renovo_P_Contig03F_mRNA.NNA_002117	-0.390369	5.0011	12.8984	0.00690425	0.0222535	Similar to SPCC24B10.10c: Uncharacterized AAA domain-containing protein C24B10.10c (Schizosaccharomyces pombe (strain 972 / ATCC 24843))
NNA_Picochlorum_renovo_P_Contig14F_mRNA.NNA_006819	-0.390444	5.94421	8.55793	0.0188395	0.0465642	NA
NNA_Picochlorum_renovo_P_Contig10F_mRNA.NNA_004518	-0.392085	9.48173	17.3983	0.0030208	0.012214	Protein of unknown function
NNA_Picochlorum_renovo_P_Contig10F_mRNA.NNA_004389	-0.392192	7.15942	41.3699	0.000190018	0.00195403	Similar to TPS6: Alpha,alpha-trehalose-phosphate synthase [UDP-forming] 6 (Arabidopsis thaliana)
NNA_Picochlorum_renovo_P_Contig03F_mRNA.NNA_002222	-0.392638	4.03115	13.6028	0.00599464	0.0200123	Similar to PLT2: AP2-like ethylene-responsive transcription factor PLT2 (Arabidopsis thaliana)
NNA_Picochlorum_renovo_P_Contig21F_mRNA.NNA_008546	-0.393544	4.636	8.76062	0.0178656	0.0447898	Protein of unknown function
NNA_Picochlorum_renovo_P_Contig00F_mRNA.NNA_000210	-0.394232	5.33546	9.62531	0.0143571	0.0382182	Protein of unknown function
NNA_Picochlorum_renovo_P_Contig09F_mRNA.NNA_004112	-0.394442	5.46562	28.7221	0.000646659	0.00425338	Protein of unknown function
NNA_Picochlorum_renovo_P_Contig10F_mRNA.NNA_004770	-0.394525	5.21871	19.3583	0.00220965	0.00974518	Similar to dnajc21: DnaJ homolog subfamily C member 21 (Danio rerio)
NNA_Picochlorum_renovo_P_Contig00F_mRNA.NNA_000422	-0.395088	5.25813	12.6716	0.00723336	0.0230145	Similar to GLCNAC1PUT2: UDP-N-acetylglucosamine diphosphorylase 2 (Arabidopsis thaliana)
NNA_Picochlorum_renovo_P_Contig00F_mRNA.NNA_000275	-0.395114	6.20774	20.4013	0.00188866	0.00863299	Protein of unknown function
NNA_Picochlorum_renovo_P_Contig00F_mRNA.NNA_000230	-0.395173	2.80036	9.40504	0.0151619	0.0397043	Similar to MSI4: WD-40 repeat-containing protein MSI4 (Arabidopsis thaliana)
NNA_Picochlorum_renovo_P_Contig00F_mRNA.NNA_001022	-0.395174	5.32678	13.7808	0.00578893	0.0195586	Similar to ALG10: Dol-P-Glc:Glc(2)Man(9)GlcNAc(2)-PP-Dol alpha-1,2-glucosyltransferase (Arabidopsis thaliana)
NNA_Picochlorum_renovo_P_Contig14F_mRNA.NNA_006792	-0.395561	7.59277	26.2329	0.000865811	0.00507886	Similar to RPTN: Repetin (Homo sapiens)
NNA_Picochlorum_renovo_P_Contig09F_mRNA.NNA_003591	-0.396575	5.18469	17.1522	0.00314733	0.012528	Protein of unknown function
NNA_Picochlorum_renovo_P_Contig14F_mRNA.NNA_006901	-0.396826	6.12267	28.2502	0.000682349	0.00439383	Similar to At3g12130: Zinc finger CCCH domain-containing protein 36 (Arabidopsis thaliana)
NNA_Picochlorum_renovo_P_Contig09F_mRNA.NNA_003628	-0.396949	4.53955	11.0099	0.0103583	0.0299731	Protein of unknown function
NNA_Picochlorum_renovo_P_Contig04F_mRNA.NNA_003095	-0.397086	9.32759	11.5798	0.00912413	0.0273042	Protein of unknown function
NNA_Picochlorum_renovo_P_Contig05F_mRNA.NNA_003379	-0.397214	8.1014	17.192	0.00312645	0.0124791	Protein of unknown function
NNA_Picochlorum_renovo_P_Contig16F_mRNA.NNA_007711	-0.397772	4.77722	10.4959	0.0116563	0.0326608	Protein of unknown function
NNA_Picochlorum_renovo_P_Contig13F_mRNA.NNA_006341	-0.398345	7.89872	30.3246	0.000541589	0.00380592	Similar to VPS11: Vacuolar protein-sorting-associated protein 11 homolog (Arabidopsis thaliana)
NNA_Picochlorum_renovo_P_Contig00F_mRNA.NNA_000438	-0.398413	5.03949	12.0732	0.00820129	0.0252713	Similar to Telomere-binding protein 51 kDa subunit (Euplotes crassus)
NNA_Picochlorum_renovo_P_Contig00F_mRNA.NNA_000379	-0.398883	7.13701	14.761	0.00480173	0.0171103	Similar to Prkab2: 5'-AMP-activated protein kinase subunit beta-2 (Mus musculus)
NNA_Picochlorum_renovo_P_Contig02F_mRNA.NNA_001581	-0.39921	6.96992	20.7864	0.001785	0.00833133	Similar to ATO: Splicing factor SF3a60 homolog (Arabidopsis thaliana)
NNA_Picochlorum_renovo_P_Contig09F_mRNA.NNA_004197	-0.399232	7.57532	30.7968	0.000514767	0.00368207	Protein of unknown function
NNA_Picochlorum_renovo_P_Contig13F_mRNA.NNA_006424	-0.399376	5.10663	11.9188	0.00847695	0.0259087	Protein of unknown function
NNA_Picochlorum_renovo_P_Contig02F_mRNA.NNA_001738	-0.399405	4.83581	17.4358	0.00300205	0.0121557	Similar to Pdcd2: Programmed cell death protein 2 (Mus musculus)
NNA_Picochlorum_renovo_P_Contig00F_mRNA.NNA_000636	-0.39965	4.25656	11.6063	0.00907146	0.0272144	Similar to dnaJ: Chaperone protein DnaJ (Oceanobacillus iheyensis (strain DSM 14371 / CIP 107618 / JCM 11309 / KCTC 3954 / HTE831))
NNA_Picochlorum_renovo_P_Contig11F_mRNA.NNA_005104	-0.399805	5.53898	19.7484	0.00208213	0.00931969	Similar to coq7: 5-demethoxyubiquinone hydroxylase, mitochondrial (Dictyostelium discoideum)
NNA_Picochlorum_renovo_P_Contig16F_mRNA.NNA_007765	-0.400496	6.50502	24.9238	0.00101849	0.00564739	Protein of unknown function
NNA_Picochlorum_renovo_P_Contig21F_mRNA.NNA_008612	-0.400851	8.01403	24.6419	0.00105565	0.00578476	Similar to BRM: ATP-dependent helicase BRM (Arabidopsis thaliana)
NNA_Picochlorum_renovo_P_Contig04F_mRNA.NNA_002793	-0.401196	3.91333	11.5889	0.0091061	0.0272696	Protein of unknown function
NNA_Picochlorum_renovo_P_Contig04F_mRNA.NNA_002840	-0.401761	6.24175	13.8713	0.00568772	0.0192864	Similar to ndrA: Probable serine/threonine-protein kinase ndrA (Dictyostelium discoideum)
NNA_Picochlorum_renovo_P_Contig13F_mRNA.NNA_006470	-0.402376	7.48333	29.9967	0.00056125	0.00390122	Protein of unknown function
NNA_Picochlorum_renovo_P_Contig11F_mRNA.NNA_005328	-0.402645	8.82677	29.0421	0.000623768	0.00417135	Similar to SNL2: Paired amphipathic helix protein Sin3-like 2 (Arabidopsis thaliana)
NNA_Picochlorum_renovo_P_Contig16F_mRNA.NNA_007840	-0.402794	4.10555	8.27312	0.0203238	0.0495193	Protein of unknown function
NNA_Picochlorum_renovo_P_Contig11F_mRNA.NNA_005194	-0.403271	8.52259	16.7053	0.00339461	0.0132046	Similar to Elavl4: ELAV-like protein 4 (Rattus norvegicus)
NNA_Picochlorum_renovo_P_Contig04F_mRNA.NNA_003280	-0.403755	8.92528	27.0961	0.000780589	0.00479225	Similar to CHR4: Protein CHROMATIN REMODELING 4 (Arabidopsis thaliana)
NNA_Picochlorum_renovo_P_Contig15F_mRNA.NNA_007462	-0.403957	7.34072	33.4336	0.000391999	0.00305672	Protein of unknown function
NNA_Picochlorum_renovo_P_Contig03F_mRNA.NNA_002227	-0.403987	5.9628	17.1542	0.00314631	0.012528	Protein of unknown function
NNA_Picochlorum_renovo_P_Contig09F_mRNA.NNA_004184	-0.404255	4.67625	15.5462	0.00415906	0.0153875	Protein of unknown function
NNA_Picochlorum_renovo_P_Contig11F_mRNA.NNA_005192	-0.405159	6.45335	25.868	0.000905318	0.00523031	Similar to glmM: Phosphoglucosamine mutase (Pediococcus pentosaceus (strain ATCC 25745 / CCUG 21536 / LMG 10740 / 183-1w))
NNA_Picochlorum_renovo_P_Contig10F_mRNA.NNA_004375	-0.405258	3.36535	14.9189	0.00466299	0.0167294	Similar to CALS12: Callose synthase 12 (Arabidopsis thaliana)
NNA_Picochlorum_renovo_P_Contig11F_mRNA.NNA_005307	-0.405884	8.18182	26.6778	0.00082051	0.00492816	Protein of unknown function
NNA_Picochlorum_renovo_P_Contig11F_mRNA.NNA_005140	-0.406101	4.64992	12.5494	0.00741895	0.0234955	Similar to ECA3: Calcium-transporting ATPase 3, endoplasmic reticulum-type (Arabidopsis thaliana)
NNA_Picochlorum_renovo_P_Contig21F_mRNA.NNA_008395	-0.406775	5.60594	19.6452	0.00211495	0.00942143	Similar to MEFG1: Elongation factor G-1, mitochondrial (Arabidopsis thaliana)
NNA_Picochlorum_renovo_P_Contig00F_mRNA.NNA_000153	-0.406839	5.94851	24.1975	0.00111775	0.00598461	Protein of unknown function
NNA_Picochlorum_renovo_P_Contig04F_mRNA.NNA_002790	-0.407236	6.42647	28.633	0.000653214	0.00426645	Similar to SDC1: Serine decarboxylase 1 (Oryza sativa subsp. japonica)
NNA_Picochlorum_renovo_P_Contig14F_mRNA.NNA_007110	-0.407265	5.22022	24.257	0.00110918	0.00595008	Similar to gtf2b: Transcription initiation factor IIB (Dictyostelium discoideum)
NNA_Picochlorum_renovo_P_Contig16F_mRNA.NNA_007707	-0.407317	6.5179	29.7054	0.000579464	0.0039926	Similar to TERC: Thylakoid membrane protein TERC, chloroplastic (Arabidopsis thaliana)
NNA_Picochlorum_renovo_P_Contig03F_mRNA.NNA_002017	-0.408821	7.42094	15.1215	0.00449225	0.0163401	Similar to Stearoyl-[acyl-carrier-protein] 9-desaturase, chloroplastic (Simmondsia chinensis)
NNA_Picochlorum_renovo_P_Contig00F_mRNA.NNA_000039	-0.409322	4.04142	13.3997	0.00624059	0.0206529	Similar to NAA50: N-alpha-acetyltransferase 50 (Pongo abelii)
NNA_Picochlorum_renovo_P_Contig00F_mRNA.NNA_000309	-0.409608	6.10972	18.4882	0.00253107	0.0107455	Similar to Alg2: Alpha-1,3/1,6-mannosyltransferase ALG2 (Mus musculus)
NNA_Picochlorum_renovo_P_Contig14F_mRNA.NNA_006785	-0.410431	8.19332	11.9855	0.00835648	0.0256554	Similar to SS3: Soluble starch synthase 3, chloroplastic/amyloplastic (Solanum tuberosum)
NNA_Picochlorum_renovo_P_Contig02F_mRNA.NNA_001318	-0.410485	5.37867	9.50088	0.0148049	0.0390126	Similar to SWC2: SWR1 complex subunit 2 (Arabidopsis thaliana)
NNA_Picochlorum_renovo_P_Contig10F_mRNA.NNA_004648	-0.411333	6.75625	21.3222	0.00165234	0.00787391	Similar to lvsF: BEACH domain-containing protein lvsF (Dictyostelium discoideum)
NNA_Picochlorum_renovo_P_Contig02F_mRNA.NNA_001564	-0.411791	7.44277	19.1806	0.00227093	0.0099269	Similar to KIP3: Kinesin-like protein KIP3 (Saccharomyces cerevisiae (strain ATCC 204508 / S288c))
NNA_Picochlorum_renovo_P_Contig18F_mRNA.NNA_007876	-0.412268	7.57778	22.0805	0.00148492	0.00734251	Similar to M3KE1: MAP3K epsilon protein kinase 1 (Arabidopsis thaliana)
NNA_Picochlorum_renovo_P_Contig10F_mRNA.NNA_004617	-0.412746	4.6964	13.5917	0.00600771	0.02004	Similar to CG6153: PITH domain-containing protein CG6153 (Drosophila melanogaster)
NNA_Picochlorum_renovo_P_Contig09F_mRNA.NNA_003784	-0.413155	6.96056	32.6111	0.000425937	0.00321115	Protein of unknown function
[truncated: 1,465 more rows]
