# Supplementary material for: Development of a high-productivity, halophilic, thermotolerant microalga Picochlorum renovo
Source: Commun Biol. 2019 Oct 23;2:388. doi: 10.1038/s42003-019-0620-2 (PMC6811619; doi:10.1038/s42003-019-0620-2)
Supplement: Supplementary file 4 — Supplementary Data File 2 [file 42003_2019_620_MOESM4_ESM.xlsx]

## Sheet: Sheet1
Name:	Sequence:
Rubisco small subunit promoter	TGGATTTCCTCAAGGATGAAGTGTCACAGCAATTTGAAAAAGTAGAAAAAATTGCCAATGTGTTGGAGCAGATAGAGAAAAAACAAAAGACTCTGCGCTATCGCCAGGATAAAGTGCAGTTTATGGCATCTAATATAAATGACAGAGTGAAATTATTGGCAGAATGCATTGGGCGGTTCCTCAACCAGCATCTGAAGCTGAGAAGCACTTCCAACACCATGAACTGCCCATGCTGGAGTCAAACACGGCATCATTAGCTCAAGAGGTAGCTATGCTCCGATCCCAGGCGCAAGCAGTAAAACAATCAGGGAAAGTACAACAGTCACATGGCTCTGCTTCCAAAGCCTCACCAAGTGATTTGCGAAGAATCAGGGAAATGCTATCAGAACACGACACCAT…
elongation factor 1-alpha 2 promoter	TTATTTTAGAATGAATTCGATTGCTCTGAAGACATCGCTCGCTGGATGCTCAAAGAGGGTATCCATCCCCATCGGCACCCACAGAACAGCACCAAGGCTCTGTACTACTACTACTACAAGAACAAGGACCTGTCTTTACTCTGGTAACGGTAGCACCGGGGGTGATGATGTATCTACACCTGCAGTAGCAATTGCAGTCGCAGGCCTTGCTTATCCGCCCATCGTCTTCTGGTCAGAGTACACCTTGGCAACGACTGGAAGTGGCCTTCCTCCTGGCCCAGGTGGAGCATTGGGTGCAGCAGAGGGTATTTCATACCTTGCAAGCGTGGGGATTGTCGCATGGTCTCTCAAGACAAAGGTTCAGACTGGGAGTGGATTACCAGCGGGACCCAGTGGTCT…
photosystem I reaction center subunit II promoter	GTGCAGAATACATACACAACCTTCGATGATGATGATGGAAGAAGGTGATAGTGTAGCATGGGAAGGGGAGACGTACGAGCCGGACAATGTCATTTGTGGAGACGGGAGAACTGCGCCTGATGGTCACATGCTCAAGTTCATTCAACACATGGCAGCCATCCCTGATCAATGTCTGAGGCTCCTATACACGGCTCGCGACAGGCTCGCTGCATTTAGAATCAAACAAAGAATTAATTGAAAATCAGGCAACATTGTCCATCCTGCAATGCCCCACGAGCATGCGTTGCCCAAGTAACCTCCCCACTCATTGCAGCACTGATCGAGTCCTTGGATATGGTTCCAGCAACAGACCACTTCCGGTCACCTCCCTCCTCCTGGGAATGGGCCATCATAGAAATA…
elongation factor 1-alpha 2 terminator	GATGTTGACTGCTATGTGATGAGATGGCCGATCAAATTGTCAGTGGTGGTGCTTTTGCATCAACATGGATTCTGGTTGGCTTGATCAATAATTATTTTGCATAGTTTTTTACACAACATCTATTATTCTTGTAATATGGGTCAGAAAGCCTTGGTTTACACAGATGCACTGCCATCACCATCATCATCATCATCATCAGTGGTGCAGTCAACAGATTCTTCTGGCAACGTTGGCCGACTGATTTCATCGATTCCCTTTTGAATTTATCAACCAATTGCTTCATATACGATGGTGAACATCTGTTAACAAGCTCTTTTGGATACATCTGGCAAATGCTCATCATGGAATGATGCAATGCAGGATTCTTCTCCCCTGTATGTTTAGAATAGAATAGAATAT…
Rubisco small subunit intron	GTATGATTTACATGTTTATTGAAGCACAGTTTATGACACGCGTGAGCTCCAATGCGCGACTTTCCAAGTCAGCGCCTCGGTGCACTCCGCCAATGTGAACAAGGCGCTAACCCTCGTTGTTTGTCATTATGCAG
elongation factor 1-alpha 2 intron	GTACGTTTTGGTGGCATCAGAGGCTGCGCACAGATCAGAGGCGGCCTTCGTAACTGTCCTTGGACGCCTGTGGCGGTAGCATGCATGCATGATAATGTTTTATAATTATGAATTTAATGCACATGGTATATATACTGACTGAATTCTGTGTACCCATGCAG
photosystem I reaction center subunit II intron	GTACGTAGGAAGTCTTATCAAGACTGTTGATGAAGCGGATGTCAACTCGCTGGAATTCTGCGTCTTTGGGCCGATGGCTTCCATGTAGAGTAGTATTTTGTTTATTATTTATATCATGATTTGATCGCGTATGGTTATGGGATATTATTGAGTGTGTGAGTGTCACCACCAGCGAGGATACGGCGAGTCTAGGATGGGGCTCGGATTCTGTGGGCGATGGGACCCAACGAATCAGTGTTCCAGACAAGTGTATTCGTAGGGTTGGGGAATGAGAAGGCTACCAAATACATACGTAGCTCAAGATACGGGTTATGAAACAAGGCATTGCTCTGACATGAATGTTGTTGGTGTACAG
bleomycin resistance	ATGGCCAGGATGGCCAAGTTGACGTCAGCCGTTCCAGTTCTCACAGCCAGGGACGTGGCCGGTGCTGTTGAGTTCTGGACAGATCGGCTTGGTTTCTCCCGAGATTTCGTGGAAGATGACTTTGCAGGCGTAGTTAGAGATGACGTGACGCTGTTTATCTCTGCCGTGCAGGATCAGGACCAAGTGGTGCCCGACAATACACTGGCTTGGGTCTGGGTGCGTGGGCTGGATGAGTTATATGCCGAGTGGAGCGAAGTTGTCTCCACTAATTTTCGTGATGCATCTGGTCCAGCAATGACGGAGATTGGAGAACAGCCATGGGGGCGCGAGTTTGCATTGAGAGATCCAGCGGGCAACTGTGTACATTTTGTTGCGGAGGAACAGGAT
2A	CTGTTGGCCATTCATCCAACTGAGGCTCGCCATAAGCAGAAAATTGTGGCACCCGTCAAGCAGACTTTGAATTTCGATCTTCTTAAATTGGCTGGCGACGTGGAATCTAATCCAGGACCT
mCherry	ATGGTCAGTAAGGGAGAGGAAGACAATATGGCAATCATCAAGGAATTTATGAGATTCAAAGTGCATATGGAGGGTAGTGTAAACGGGCACGAATTTGAAATTGAGGGCGAGGGGGAAGGTAGACCTTACGAGGGGACACAGACAGCTAAACTTAAGGTCACTAAGGGCGGTCCTCTACCATTTGCCTGGGACATTCTTTCGCCGCAATTCATGTATGGCAGCAAGGCTTATGTTAAACATCCTGCCGATATCCCAGATTACCTCAAGCTTTCTTTCCCAGAGGGATTCAAGTGGGAGCGAGTGATGAATTTTGAAGACGGCGGTGTTGTCACTGTGACGCAGGACTCTTCCTTGCAGGACGGAGAATTCATCTATAAAGTGAAGCTCAGAGGCACAAAT…
G418 (Geneticin) resistance	ATGATCGAGCAAGACGGTCTTCATGCGGGGAGTCCTGCGGCCTGGGTGGAGCGACTTTTTGGTTACGATTGGGCTCAGCAAACAATAGGATGTTCAGACGCAGCAGTTTTTCGGCTCTCGGCCCAGGGTAGGCCTGTACTTTTCGTGAAAACAGATTTGAGCGGTGCTCTGAACGAACTTCAAGATGAAGCCGCTCGCCTCAGCTGGTTAGCAACAACGGGGGTCCCGTGCGCCGCTGTGTTGGACGTGGTGACCGAGGCGGGTAGGGATTGGTTGTTACTGGGAGAGGTGCCCGGACAGGATTTACTTAGCTCGCATCTCGCACCAGCAGAGAAGGTAAGTATTATGGCAGACGCTATGAGACGTTTGCATACGTTGGATCCTGCAACATGCCCGTTC…
Rubisco intron was placed after the 127th base pair of the bleomycin resistance gene (...TTGCAG (HERE) GCGTAG…)
photosystem I reaction center subunit II intron was placed after the 204th base pair of the bleomycin reistance gene (...ACACTG (HERE) GCTTGG…)
elongation factor intron was placed after 259th bases pair of the bleomycin reistance gene (...AAGTTG (HERE) TCTCCA….)
Chloroplast Vector:
Upstream homology region	GCGAGGGTAGCAAATGGGATTAGATACCCCAGTAGTCCTCGCCGTAAACGATGGATACTAGGTGTTGGATGGGTTCAAATCATTCAGTACCGTAGCTAACGCGTGAAGTATCCCGCCTGGGGAGTATGCTCGCAAGAGTGAAACTCAAAGGAATTGACGGGGGCCCGCACAAGCGGTGGAGCATGTGGTTTAATTCGATGCAACGCGAAGAACCTTACCAGGGCTTGACATGTCACTTTTTTCTTGAAAGAGAAAGTTCCCGAGTGAACACAGGTGGTGCATGGCTGTCGTCAGCTCGTGTCTTGAGATGTTGGGTTAAGTCCCGCAACGAGCGCAACCCTTATTCTGTGTTGCTATTTGATAGGAAACTCAGAAGACTGCCGGTGATAAGCCGGAGGA…
Downstream homology region	TTAAAAAGTGGGTGAACTTCATGATATTTTTATCATGGGGGTATAGCTCAGTTGGTAGAGCGCTGCCCTTGCAAGGCAGAAGTCAGCGGTTCGAATCCGCTTATCTCCACCATGTTTTTCTATTGAAAATATGGTAAAGAATTGGTCAAATGACTTAAAGCATAGGGTGGATACCTAGGCACCTAAAGACGATGAAGGGCGTGGAACCGACGATACGCTTCGGGGAGCTGGAAACGAGCTTTGATCCGAAGATTCCCGAATGGGGCAACCCAATAAACTATCCACTGAATTCATAGGTGGAAAAGAGATAACTTAGTGAACTGAAACATCTTAGTAGCTAAAGGAAGAGAAAGCAAACGCGATTCCCGGAGTAGTGGCGAGCGAAATGGGAACAGCCTA…
16S Promoter	TAGTCATATTAATTTTTACTACATATATATATTGGTTTGTTAAAAAATTTATATTTTCCAGTTAGATTCTGGAAAATATGATATAAAGAGAGGCAGAGTGGTTTGACTTTTTATCAGAACATGATACATTAATCAATGTGAAAAAATTTC
Ribosomal Binding Site	AGGAGGTTATAAAAA
superfolder GFP (sfGFP)	ATGAGCAAAGGAGAAGAACTTTTCACTGGAGTTGTCCCAATTCTTGTTGAATTAGATGGTGATGTTAATGGGCACAAATTTTCTGTCCGTGGAGAGGGTGAAGGTGATGCTACAAACGGAAAACTCACCCTTAAATTTATTTGCACTACTGGAAAACTACCTGTTCCATGGCCAACACTTGTCACTACTCTGACCTATGGTGTTCAATGCTTTTCCCGTTATCCGGATCACATGAAACGGCATGACTTTTTCAAGAGTGCCATGCCCGAAGGTTATGTACAGGAACGCACTATATCTTTCAAAGATGACGGGACCTACAAGACGCGTGCTGAAGTCAAGTTTGAAGGTGATACCCTTGTTAATCGTATCGAGTTAAAAGGTATTGATTTTAAAGAAGAT…
erythromycin resistance (ereB)	ATGAGGTTCGAAGAATGGGTCAAAGATAAGCATATTCCTTTCAAACTGAATCACCCTGATGATAATTACGATGATTTTAAGCCATTAAGAAAAATAATTGGAGATACCCGAGTTGTAGCATTAGGTGAAAATTCTCATTTCATAAAAGAATTTTTTTTGTTACGACATACGCTTTTGCGTTTTTTTATCGAAGACCTCGGTTTTACTACGTTTGCTTTTGAATTTGGTTTTGCTGAGGGTCAAATCATCAATAACTGGATACATGGACAAGGAACTGACGATGAAATAGGCAGATTCTTAAAACACTTCTATTATCCAGAAGAGCTCAAAACCACATTTCTATGGCTAAGGGAGTACAATAAAGCAGCAAAAGAAAAAATCACATTTCTTGGCATTGAT…
16S 3' UTR	AAAAAGGAAAATAAATAAAAATACAATTTTGTATTTAAAAGTTCATATCATCTGTTATCCCTAAAAATCTAGGGATACAGGCCGATGTACGGCCTGGGCTAATAGCCCACTTTTTCGATTTTTTGAAAAACAAAT
Primers:
oLRD011	CACTCATAGCCCAAGGTACATACATTTCCATAC
oLRD049	TGGATTTCCTCAAGGATGAAGTGTCACAG
oLRD057	ATGGCCAGGATGGCCAAGTTG
oLRD059	TTATTTGTAAAGCTCATCCATGCCGCC
oLRD069	/5Phos/ATCCTGTTCCTCCGCAACAAAATGTAC
oLRD073	ACCAAGGCTTTCTGACCCATATTACAAG
oLRD078	TTTATATCGTAATTACGACCGAAGTTCCGTTTCC
oLRD205	TGGGCCGTAACTGACACTGAGAGAC
oLRD206	CAACTCCAGTGAAAAGTTCTTCTCCTTTGCTCAT
oLRD216	CCAACTGCAGGAACCAAATGAAGGTTCTGTC
oLRD217	GTGCTTTACCCCTAGATAGCCTTGCTGAC
Additional constructs tested	Transformant Colonies per transformation	Range of increase of transformants in mCherry flouresce over control
Elongation Factor 1-alpha 2 Promoter, without intron	70	2.0-2.5
Elongation Factor 1-alpha 2 Promoter, with intron	38	1.4-2.0
Rubisco small subunit promoter, without intron	34	1.6-2.6
Rubisco small subunit promoter, with intron	23	2.0-2.5
photosystem I reaction center subunit II promoter without intron	9	1.5-2.2
photosystem I reaction center subunit II promoter with intron	7	1.8-2.0
