# Supplementary material for: Development of a high-productivity, halophilic, thermotolerant microalga Picochlorum renovo
Source: Commun Biol. 2019 Oct 23;2:388. doi: 10.1038/s42003-019-0620-2 (PMC6811619; doi:10.1038/s42003-019-0620-2)
Supplement: Supplementary file 5 — Supplementary Data File 3 [file 42003_2019_620_MOESM5_ESM.xlsx]

## Sheet: Figure 1
ID		Time (Hours)	0	24	48	72
48A-A9			0.2	0.4976	2.942	5.6805
67A-H7			0.2	0.7454	3.002	4.3785
60F-B11			0.2	0.397	2.9491	5.1429
63A-D9			0.2	0.5756	2.266	3.6267
50I-F9			0.2	0.2514	0.825	2.4528
14-H3			0.2	0.3976	1.3519	3.0744
CCMP 1776			0.2	0.4964	1.4586	2.6922
33-A12			0.2	0.7028	3.0998	5.9262
60A-A8			0.2	0.6414	3.025	5.6763
14-F2			0.2	0.5528	2.1824	3.5868
CCMP 1776			0.2	0.4884	1.4069	2.604
48F-E7			0.2	0.4568	1.5059	2.7195
46A-B3			0.2	0.2972	1.2936	2.7804
71A-B11			0.2	0.3128	2.5344	4.7313
14-E7			0.2	0.3878	2.8853	5.3109
50G-G8			0.2	0.3914	3.0151	5.6805
66A-G8			0.2	0.5054	2.398	3.8703
48F-E10			0.2	0.4638	1.4894	2.9673
64A-E11			0.2	0.5384	2.3749	3.8052
29-F1			0.2	0.5592	1.6126	2.7132
Picochlorum renovo			0.2	1.6148	9.4752	10.4706
28-B1			0.2	0.634	3.1207	5.9052
CCMP 1776			0.2	0.5156	1.4289	2.6355
6-H3			0.2	0.8568	4.3516	4.956
69K-A11			0.2	0.4848	2.5256	2.6691
12B-H2			0.2	0.5318	1.628	3.0639
50F-F11			0.2	0.5838	3.2714	5.8023
14-G5			0.2	0.4764	1.2903	2.436
CCMP 369			0.2	0.5662	1.4069	2.5179
29-A3			0.2	0.3338	2.2297	5.4894
69J-G10			0.2	0.6448	2.3089	3.3264
4-C12			0.2	0.5758	2.8919	4.0551
70F-D9			0.2	0.5118	2.8413	4.0551
58C-D11			0.2	0.7144	3.2307	5.5818
46B-A2			0.2	0.627	3.1801	5.7351

## Sheet: Figure 2a
Hours	Cells per mL	AFDW (g/L)
0	60600000	0.237161
0	56650000	0.250407
0	63050000	0.232307
6	94750000	0.490159
6	99625000	0.501202
6	97125000	0.493616
17	236000000	0.387087
17	246125000	0.396191
17	245500000	0.388846
23.5	339000000	1.07119
23.5	342000000	1.04519
23.5	357000000	1.06693
30	5.41722e+08	1.77761
30	5.67703e+08	1.77187
30	5.56647e+08	1.87567
41	7.00941e+08	1.63741
41	6.66797e+08	1.59535
41	7.22364e+08	1.61449
47.5	751162500	1.85717
47.5	726412500	1.87537
47.5	717750000	1.86177
54	712800000	1.94554
54	709087500	1.87049
54	700425000	1.84794
65	710325000	1.67437
65	696712500	1.69047
65	695475000	1.71891
71.5	749925000	1.75995
71.5	747450000	1.74534
71.5	733837500	1.67053
78	751162500	1.73406
78	690525000	1.7186
78	714037500	1.7523
89	718987500	1.69013
89	744975000	1.64776
89	763537500	1.67712
102	803137500	1.76495
102	721462500	1.81551
102	674437500	1.81615

## Sheet: Figure 2b
Hours	Protein % AFDW	Unaccounted Biomass (% AFDW)	Carbs (% AFDW)	FAME % AFDW
0	18.0423	12.788	58.0169	11.1528
0	16.1074	14.7847	57.8307	11.2772
0	19.8874	8.90248	59.9463	11.2638
6	39.6235	23.8899	26.5974	9.88917
6	39.8032	23.6564	26.9129	9.62748
6	39.986	24.2881	25.8758	9.85006
17	52.4663	31.2356	7.77592	8.52218
17	53.5862	30.2342	7.74059	8.43898
17	53.7035	29.5238	8.24535	8.52742
23.5	33.9851	24.901	29.6715	11.4423
23.5	36.4945	25.6725	26.1419	11.691
23.5	34.7558	22.3546	31.3656	11.524
30	19.8835	9.37469	60.3916	10.3502
30	19.9839	12.6649	57.0461	10.3051
30	19.0298	9.70197	61.0932	10.175
41	21.3052	22.6019	44.5972	11.4957
41	21.8014	15.8311	51.1508	11.2167
41	21.5921	15.1359	51.9844	11.2875
47.5	19.256	9.62059	59.2989	11.8245
47.5	19.3982	12.1954	56.3285	12.0779
47.5	18.7837	14.1663	55.2508	11.7992
54	18.3986	18.3205	50.3825	12.8984
54	18.6247	18.7157	49.6082	13.0514
54	20.4063	19.1154	47.8286	12.6497
65	20.9739	19.9081	44.9255	14.1925
65	20.5039	20.8712	44.3017	14.3231
65	20.3751	20.2532	45.1687	14.2031
71.5	20.2538	21.1737	43.8911	14.6814
71.5	20.2647	19.2085	45.953	14.5739
71.5	21.1533	20.2082	43.252	15.3865
78	20.4269	16.0892	48.1132	15.3707
78	20.6241	18.0553	46.0921	15.2285
78	20.2033	17.635	47.049	15.1127
89	21.6243	20.9971	41.0992	16.2794
89	21.7323	18.6695	43.2286	16.3697
89	21.5879	18.7733	43.5887	16.0501
102	20.5281	16.1742	47.4518	15.8459
102	19.8462	17.3539	47.1566	15.6434
102	20.2224	19.7831	44.2681	15.7264

## Sheet: Figure 2c
	Fucose	Galactose	Glucose	Mannose	Xylose	Ribose
Hours	%	%	%	%	%	%
0	0.651385	2.17905	51.7178	2.49782	0.550948	0.419943
0	0.684168	2.07571	51.8199	2.30335	0.502309	0.445242
0	0.635238	2.1253	53.7835	2.4122	0.557467	0.432641
6	0.490211	1.68885	21.9227	1.73034	0	0.765282
6	0.524953	1.69276	22.1322	1.76154	0	0.801465
6	0.480471	1.63012	21.2409	1.73028	0	0.794012
17	0.755429	1.55456	1.39068	2.53006	0	1.5452
17	0.734241	1.62298	1.3331	2.4703	0	1.57997
17	0.846607	1.71371	1.41101	2.57766	0	1.69637
23.5	0.553342	2.01589	23.9373	2.13856	0.287792	0.738688
23.5	0.541373	1.94879	20.7748	1.95175	0.265509	0.659706
23.5	0.613713	2.17291	25.1498	2.29093	0.323904	0.81435
30	0.498473	1.72842	54.8371	2.43379	0.537306	0.356507
30	0.508893	1.6972	51.6315	2.32579	0.513574	0.369131
30	0.505053	1.63036	55.8604	2.25256	0.492687	0.352105
41	0.730034	1.94989	39.0073	2.46504	0.444966	0
41	0.808711	2.15973	44.4066	2.99691	0.519934	0.25895
41	0.780471	2.14696	45.3786	2.87379	0.553169	0.25144
47.5	0.835114	2.16818	52.8793	2.88594	0.530375	0
47.5	0.837461	2.18726	49.6217	2.85323	0.558784	0.270103
47.5	0.821464	2.14602	48.7071	2.79396	0.532482	0.249798
54	1.04304	2.39293	43.6091	2.79903	0.53841	0
54	1.06806	2.45673	42.5018	3.04792	0.53369	0
54	1.10563	2.4764	40.8411	2.84125	0.564262	0
65	1.28972	2.79064	37.0013	3.2771	0.566716	0
65	1.33374	2.95513	36.1363	3.33045	0.546093	0
65	1.31776	2.91885	37.059	3.31177	0.561317	0
71.5	1.35323	2.96823	35.7879	3.21263	0.569205	0
71.5	1.50976	3.28628	37.0901	3.28319	0.598347	0.185247
71.5	1.48949	3.21774	34.4262	3.32621	0.565502	0.226862
78	1.79366	3.84728	38.0874	3.43303	0.716477	0.235303
78	1.71279	3.53937	36.5917	3.24821	0.686723	0.313242
78	1.67904	3.42121	37.706	3.4409	0.608336	0.1935
89	1.74104	3.54052	31.5994	3.25774	0.693193	0.267336
89	1.89216	3.93912	32.965	3.43199	0.689198	0.311061
89	1.89188	3.78811	33.4123	3.54065	0.641511	0.314224
102	2.24742	3.70131	36.8883	3.5737	0.730778	0.310302
102	1.95477	3.5257	37.3318	3.3275	0.699277	0.317536
102	1.9425	3.54506	35.32	3.17674	0	0.283807

## Sheet: Figure 2d
Hours	C16:0	C16:3	C18:1n9	C18:2n6	C18:3n3	Other
0	3.96596	0.775753	1.03649	2.14623	2.46262	0.765744
0	4.01963	0.783431	1.08663	2.06029	2.53846	0.788776
0	3.99316	0.789128	1.06563	2.13499	2.49611	0.784755
6	2.9242	0.915729	0.519157	1.84267	2.73539	0.952028
6	2.84933	0.8953	0.496602	1.8013	2.67462	0.910325
6	2.9172	0.915018	0.508889	1.84232	2.73514	0.931491
17	2.06493	0.836282	0.17635	1.86778	2.77548	0.801361
17	2.02901	0.83738	0.171235	1.86132	2.76995	0.770079
17	2.05886	0.839477	0.172442	1.86547	2.78237	0.808804
23.5	3.83152	0.978847	0.777014	2.3578	2.76414	0.733021
23.5	3.86044	1.02723	0.768886	2.39621	2.86388	0.774379
23.5	3.83911	0.993455	0.760133	2.3858	2.7948	0.750731
30	3.75348	0.670258	0.858665	2.43366	1.96752	0.666634
30	3.74154	0.668501	0.83834	2.42277	1.96521	0.668711
30	3.68698	0.666006	0.89961	2.2485	2.00458	0.669353
41	4.17551	0.750086	0.877777	2.6906	2.2746	0.727101
41	4.04455	0.752581	0.838928	2.59532	2.26504	0.720285
41	4.07923	0.749827	0.856158	2.62632	2.25465	0.721314
47.5	4.37832	0.730993	1.26403	2.44268	2.25941	0.74902
47.5	4.47903	0.74075	1.27977	2.54459	2.26936	0.764408
47.5	4.36528	0.73368	1.27076	2.4218	2.26296	0.744694
54	4.87276	0.737981	1.60051	2.50556	2.37942	0.802145
54	4.87443	0.750992	1.53554	2.66402	2.37748	0.848958
54	4.70483	0.745293	1.46632	2.60842	2.29569	0.82917
65	5.24742	0.813932	1.69512	2.92461	2.52755	0.98389
65	5.32757	0.805659	1.75147	2.87211	2.5936	0.972742
65	5.28739	0.800732	1.73505	2.85209	2.5596	0.968189
71.5	5.47981	0.854086	1.81447	2.78795	2.75733	0.987722
71.5	5.43143	0.847046	1.81959	2.74346	2.74205	0.990338
71.5	5.71495	0.888696	1.91003	2.97071	2.83776	1.0644
78	5.73684	0.857796	2.02595	2.84595	2.83158	1.07262
78	5.67368	0.857959	1.95214	2.88429	2.80928	1.05115
78	5.65604	0.849662	2.04708	2.72104	2.79462	1.04427
89	6.09127	0.898918	2.21768	2.91806	3.02908	1.12439
89	6.10145	0.907961	2.2081	2.96701	3.03914	1.14604
89	5.96599	0.899018	2.13941	2.91992	3.00075	1.12505
102	5.9114	0.876956	2.14876	2.83511	2.97254	1.10116
102	5.87599	0.858504	2.15311	2.75973	2.92932	1.0667
102	5.88001	0.869323	2.15521	2.79905	2.94201	1.08078

## Sheet: Figure 3c
ID	Fold increase in mCherry (Chlorophyll normalized)
WT-1	1.07725
WT-2	0.978746
WT-3	0.944001
Clone 1-1	2.34962
Clone 1-2	2.24886
Clone 1-3	2.14233
Clone 2-1	2.25729
Clone 2-2	2.24051
Clone 2-3	2.18654
Clone 3-1	2.01642
Clone 3-2	1.88044
Clone 3-3	1.98661
Clone 4-1	3.77032
Clone 4-2	3.82259
Clone 4-3	3.61224
Clone 5-1	2.24321
Clone 5-2	2.19383
Clone 5-3	2.44367
Clone 6-1	2.37262
Clone 6-2	2.33954
Clone 6-3	2.25423
Clone 7-1	2.03478
Clone 7-2	2.11905
Clone 7-3	1.92745
Clone 8-1	2.32108
Clone 8-2	2.36965
Clone 8-3	2.45348
Clone 9-1	2.26779
Clone 9-2	2.25151
Clone 9-3	2.18095
Clone 10-1	0.965948
Clone 10-2	0.970195
Clone 10-3	0.991383
Clone 11-1	2.1124
Clone 11-2	2.05074
Clone 11-3	1.97768
Clone 12-1	3.71054
Clone 12-2	3.68566
Clone 12-3	3.93621

## Sheet: Figure 4c
ID	Fold increase in sfGFP, Chlorophyll normalized
WT-1	1.35651
WT-2	0.811305
WT-3	0.832181
Clone 1-1	36.2426
Clone 1-2	38.791
Clone 1-3	38.797
Clone 2-1	43.7632
Clone 2-2	44.963
Clone 2-3	43.3576
Clone 3-1	45.8433
Clone 3-2	51.097
Clone 3-3	47.6788
